# Supplementary material for: Metabolite and Proteomic Profiling of Serum Reveals the Differences in Molecular Immunity between Min and Large White Pig Breeds
Source: Int J Mol Sci. 2023 Mar 21;24(6):5924. doi: 10.3390/ijms24065924 (PMC10056118; doi:10.3390/ijms24065924)
Supplement: Supplementary file 1 [file ijms-24-05924-s001.zip]

Archive with 4 entries (4 files):
- Supplementary  Figures.pdf
- Supplementary Table S1.xlsm
- Supplementary Table S2.xlsx
- Supplementary Table S3.xlsx
