# Supplementary material for: Metabolite and Proteomic Profiling of Serum Reveals the Differences in Molecular Immunity between Min and Large White Pig Breeds
Source: Int J Mol Sci. 2023 Mar 21;24(6):5924. doi: 10.3390/ijms24065924 (PMC10056118; doi:10.3390/ijms24065924)
Supplement: Supplementary file 1 [file ijms-24-05924-s001.zip › Supplementary Table S1.xlsm]

## Sheet: 数据矩阵
Metabolite	Retention time	Adducts	Formula	Mass Error (ppm)	37C14	37C19	37C20	37C21	37C22	37C5	37C7	37LW1	37LW2	37LW23	37LW24	37LW3	37LW6	37M13	37M15	37M16	37M17	37M18	80C13	80C14	80C15	80C16	80C17	80C18	80LW10	80LW11	80LW12	80LW7	80LW8	80LW9	80M1	80M2	80M3	80M4	80M5	80M6	QC_1	QC_2	QC_3	QC_4	QC_5
Creatine	0.556049	M+H	C4H9N3O2	0.48	8.81631	9.27021	8.78851	8.74834	8.90034	8.62344	9.22252	9.12828	9.02856	8.51684	8.33152	8.66949	8.78868	8.87084	8.30607	9.06631	8.73529	8.58335	9.25989	9.16277	9.25775	8.96424	9.23335	9.37317	9.09028	9.24766	9.20136	9.34752	9.03638	9.22173	9.2688	9.27537	9.03844	9.36874	9.22708	9.451	9.07931	9.06548	9.04813	9.15849	9.04682
L-Alanine	0.556049	M+H	C3H7NO2	2	8.03467	8.04372	7.901	8.23319	8.15579	7.82236	7.91783	7.94537	7.9902	7.90822	8.06675	8.09074	8.02258	8.22938	8.20304	7.92788	7.96065	8.00202	7.91756	8.0549	7.9561	8.03882	8.00688	8.15818	8.01955	8.11494	7.96995	7.98759	8.10996	8.01253	8.17242	7.9989	7.97378	7.92824	7.99707	7.95316	7.95758	7.95991	7.93956	8.0458	7.93735
L-Proline	0.556049	M+H	C5H9NO2	0.88	8.4086	8.33079	8.3405	8.47505	8.41485	8.29309	8.25944	8.37446	8.38881	8.39985	8.39943	8.54059	8.48782	8.54238	8.42272	8.26076	8.23672	8.2734	8.30418	8.47323	8.30765	8.43562	8.36607	8.56213	8.50059	8.60643	8.35308	8.4558	8.4734	8.3932	8.57525	8.4647	8.36908	8.37734	8.38766	8.4075	8.36562	8.3493	8.34609	8.42473	8.32246
L-Arginine	0.556049	M+H	C6H14N4O2	0.3	8.15918	8.12938	8.11304	7.99675	8.08398	7.82059	8.01364	8.01391	8.17774	7.96147	8.1077	8.16001	8.22077	8.125	8.03489	7.98428	7.99916	7.99347	7.97714	7.90596	8.01583	7.97922	8.10253	8.17708	8.09844	8.20571	8.17296	8.20542	8.20265	8.03126	8.13152	8.22331	8.11256	8.19084	8.09228	8.094	8.05534	8.03037	8.00973	8.09343	8.00479
D-Glutamic acid	0.556049	M-H	C5H9NO4	0.27	7.45649	7.57674	7.29184	7.43549	7.74001	7.49553	7.48427	7.75195	7.66579	7.46919	7.51715	7.65926	7.7139	7.52111	7.35909	7.3561	7.41049	7.50634	7.48102	7.71562	7.51385	7.74189	7.55774	7.72083	7.42367	7.4444	7.4771	7.50888	7.68655	7.60027	7.58863	7.57948	7.44137	7.33954	7.33356	7.48672	7.49414	7.46519	7.45151	7.52489	7.45659
DL-Glutamate	0.556049	M-H	C5H9NO4	0.27	7.45649	7.57674	7.29184	7.43549	7.74001	7.49553	7.48427	7.75195	7.66579	7.46919	7.51715	7.65926	7.7139	7.52111	7.35909	7.3561	7.41049	7.50634	7.48102	7.71562	7.51385	7.74189	7.55774	7.72083	7.42367	7.4444	7.4771	7.50888	7.68655	7.60027	7.58863	7.57948	7.44137	7.33954	7.33356	7.48672	7.49414	7.46519	7.45151	7.52489	7.45659
Hypoxanthine	0.604255	M-H	C5H4N4O	0.64	8.11638	8.22731	8.07127	8.29392	8.23037	7.77446	8.11118	8.03	8.34687	8.00989	7.98841	8.27488	8.19515	8.22341	8.27219	8.0802	8.02539	8.14769	8.03942	8.16776	8.01705	8.32489	8.21368	8.58516	8.106	8.18642	8.04911	8.07932	8.09866	8.33419	8.24358	8.14094	8.18897	8.12461	8.06798	8.17549	8.1174	8.11069	8.06274	8.17457	8.08815
Allopurinol	0.604255	M+H	C5H4N4O	0.64	8.11638	8.22731	8.07127	8.29392	8.23037	7.77446	8.11118	8.03	8.34687	8.00989	7.98841	8.27488	8.19515	8.22341	8.27219	8.0802	8.02539	8.14769	8.03942	8.16776	8.01705	8.32489	8.21368	8.58516	8.106	8.18642	8.04911	8.07932	8.09866	8.33419	8.24358	8.14094	8.18897	8.12461	8.06798	8.17549	8.1174	8.11069	8.06274	8.17457	8.08815
Creatinine	0.556049	M-H	C4H7N3O	0.91	8.95122	8.74844	8.86269	8.81995	9.01152	8.82695	8.86103	8.76783	8.92023	8.98705	8.97586	8.87885	9.06457	8.80878	8.83742	8.80764	8.7427	8.89025	8.76577	8.84499	8.7975	8.78106	8.93625	8.98905	8.90005	8.91078	8.76443	8.86656	8.84808	8.85752	8.81234	8.65431	8.73099	8.76849	8.63112	8.88204	8.79131	8.78932	8.76877	8.85403	8.74568
Vigabatrin	0.556049	M+H	C6H11NO2	1.23	7.71011	7.53422	7.643	7.70402	7.69622	7.56877	7.71399	7.55532	7.59701	7.74009	7.70599	7.71053	7.81524	7.83773	7.66811	7.57585	7.60444	7.68482	7.40361	7.48038	7.41358	7.51588	7.55228	7.6365	7.57835	7.59668	7.43578	7.60258	7.49501	7.47995	7.52398	7.58182	7.48342	7.53733	7.61457	7.55242	7.5216	7.50887	7.52279	7.60548	7.51939
Pyroglutamic acid	0.581084	M+H	C5H7NO3	-4.9	7.29232	7.19981	7.04992	7.15828	7.25675	7.10194	7.26898	7.3767	7.24933	7.15239	7.16649	7.51826	7.38716	7.27341	7.0194	7.19567	7.29986	7.2694	7.01468	7.19543	7.19793	7.09111	7.20575	7.24421	7.12168	7.15429	7.14317	7.07722	7.25567	7.28568	7.14164	7.20405	7.03757	7.14975	6.86505	7.16157	7.16439	7.11638	7.10791	7.19647	7.1157
LysoPE(0:0/22:5(4Z,7Z,10Z,13Z,16Z))	7.02889	M+H	C27H46NO7P	0.95	6.27166	6.18029	6.37378	6.47061	6.57353	6.25676	6.77243	6.39522	6.13838	6.25854	6.45254	6.30887	6.25464	6.3311	6.30599	6.48365	6.2357	6.69001	5.99606	6.01247	5.75738	6.09551	5.9992	5.8989	5.94812	6.28358	5.98962	6.25901	6.17839	6.02171	6.147	6.07371	5.78068	6.10245	6.05346	6.01899	6.19412	6.15518	6.13233	6.22482	6.13276
L-Glutamine	0.556049	M-H	C5H10N2O3	0.46	8.00103	7.73628	7.85015	8.07229	8.10662	7.85894	7.87625	8.02721	7.9914	8.11197	8.02967	8.18116	8.13219	7.99867	7.98925	7.74912	7.73743	7.93979	7.79923	7.95854	7.88048	8.04179	7.88008	7.9936	8.00971	7.9718	7.89234	7.98984	8.03854	7.99905	7.93734	7.73622	7.81792	7.88709	7.75234	7.87866	7.91093	7.8637	7.85487	7.94115	7.84909
N-lactoyl-Leucine	0.556049	M+H	C9H17NO4	0.53	8.11663	8.40182	8.13424	8.20516	8.43342	8.10449	8.00106	7.91392	8.04161	8.05119	7.90101	7.93136	8.29908	8.20145	7.90716	8.36266	8.05606	7.94775	8.04062	8.08194	7.86926	8.00612	8.03475	8.16329	7.64048	7.74466	7.68463	7.9909	7.8536	7.98421	8.16592	8.03301	7.82582	8.19631	7.94914	8.1888	8.0142	8.02535	7.97065	8.0661	7.99591
L-Acetylcarnitine	0.556049	M-H	C9H17NO4	0.53	8.11663	8.40182	8.13424	8.20516	8.43342	8.10449	8.00106	7.91392	8.04161	8.05119	7.90101	7.93136	8.29908	8.20145	7.90716	8.36266	8.05606	7.94775	8.04062	8.08194	7.86926	8.00612	8.03475	8.16329	7.64048	7.74466	7.68463	7.9909	7.8536	7.98421	8.16592	8.03301	7.82582	8.19631	7.94914	8.1888	8.0142	8.02535	7.97065	8.0661	7.99591
Methyl levulinate	2.98489	M-H	C6H10O3	-4.61	8.42667	8.3376	8.2334	8.18105	8.45443	8.20424	8.2514	8.39136	8.27693	8.34454	8.28215	8.43433	8.45739	8.37835	8.26827	8.39993	8.13417	8.24999	8.30908	8.30213	8.18518	8.16397	8.14717	8.62931	8.20779	8.35639	8.02438	8.35629	8.29269	8.36286	8.36296	8.33764	8.27519	8.35631	8.15859	8.18366	8.22545	8.25624	8.20095	8.30758	8.21488
L-Isoleucine	2.98489	M-H	C6H13NO2	-4.61	8.42667	8.3376	8.2334	8.18105	8.45443	8.20424	8.2514	8.39136	8.27693	8.34454	8.28215	8.43433	8.45739	8.37835	8.26827	8.39993	8.13417	8.24999	8.30908	8.30213	8.18518	8.16397	8.14717	8.62931	8.20779	8.35639	8.02438	8.35629	8.29269	8.36286	8.36296	8.33764	8.27519	8.35631	8.15859	8.18366	8.22545	8.25624	8.20095	8.30758	8.21488
Pidolic acid	0.556049	M+H	C5H7NO3	1.1	7.76495	7.56751	7.57074	7.76995	7.87685	7.66118	7.67766	7.79834	7.80235	7.81223	7.78338	7.93948	7.93269	7.78288	7.7189	7.51469	7.5546	7.68699	7.53984	7.74121	7.64506	7.8005	7.66392	7.79254	7.73254	7.68051	7.62548	7.71283	7.7896	7.68832	7.70409	7.53284	7.58507	7.61151	7.47944	7.64957	7.61308	7.64792	7.60841	7.71197	7.62057
2-oxo-3-(2,4,5-trihydroxyphenyl)propanoic acid	3.23158	M-H	C9H8O6	-3.51	7.55441	7.4232	7.87795	7.70026	7.81191	7.73437	8.01422	7.84893	7.52741	7.29716	7.32541	7.38222	7.87856	7.21347	7.4692	7.81832	7.55715	7.57524	7.09591	6.70597	6.96831	6.92237	7.19032	7.28589	6.7818	7.16035	6.87304	6.99181	6.90282	7.13694	7.31144	7.53528	7.18541	7.38004	7.40554	7.49379	7.42672	7.41622	7.42499	7.46707	7.39471
Indoxyl sulfate	0.581084	M-H	C8H7NO4S	-3.07	7.55441	7.4232	7.87795	7.70026	7.81191	7.73437	8.01422	7.84893	7.52741	7.29716	7.32541	7.38222	7.87856	7.21347	7.4692	7.81832	7.55715	7.57524	7.09591	6.70597	6.96831	6.92237	7.19032	7.28589	6.7818	7.16035	6.87304	6.99181	6.90282	7.13694	7.31144	7.53528	7.18541	7.38004	7.40554	7.49379	7.42672	7.41622	7.42499	7.46707	7.39471
Homo-L-arginine	0.556049	M+H	C7H16N4O2	0.8	6.7774	6.44757	6.72885	6.95188	6.70927	6.59655	6.86822	6.701	6.51602	6.57957	6.65877	6.89201	6.95696	6.81769	6.65404	6.25651	6.52666	6.5127	6.53041	6.2275	6.60996	6.59008	6.62833	6.75132	6.65246	6.69497	6.59529	6.71253	6.77062	6.64902	6.58719	6.67555	6.5172	6.77251	6.52986	6.66604	6.61722	6.57683	6.54865	6.68364	6.59151
L-Tyrosine	0.556049	M+H	C9H11NO3	0.93	7.82852	7.93288	7.65057	7.58394	7.69308	7.40068	7.59586	7.80145	7.79277	7.60644	7.67574	7.91241	7.87827	7.66025	7.62636	7.62647	7.61318	7.70986	7.72952	7.77278	7.68688	7.76826	7.76631	7.99975	7.75428	8.03434	7.82887	7.82748	7.79381	7.87365	7.88557	7.95315	7.87279	7.95125	7.7475	7.90936	7.7204	7.72623	7.69735	7.76018	7.67233
Taurine	0.604255	M-H	C2H7NO3S	1.53	7.01946	7.26479	6.91673	6.98146	7.18139	6.72237	7.27036	7.18575	7.15493	6.98281	6.87271	7.10996	7.0758	7.1948	7.03484	6.84958	6.90939	6.99249	6.8875	7.23011	6.86934	7.00916	6.94052	7.23032	6.87335	7.07811	6.92238	7.17893	6.90249	7.09999	7.20768	7.42622	6.96451	7.21028	7.11436	7.19804	7.01094	7.00936	6.96764	7.10075	6.96374
Glycerophosphocholine	0.604255	M+H	C8H20NO6P	-1.15	6.85767	7.02693	6.57927	6.71729	6.57645	6.60249	6.59212	6.68371	6.74295	6.51151	6.41266	7.00498	6.75636	6.84107	6.61795	6.59608	6.65559	6.36448	7.09975	7.3783	6.9246	6.94429	6.9991	7.41297	6.72276	6.71026	6.55193	6.98687	7.04837	7.18513	7.33361	7.41116	6.95274	6.80637	6.8311	6.80804	6.93286	6.88073	6.87554	6.96071	6.85604
Aminocaproic acid	0.604255	M-H	C6H13NO2	0.22	8.72085	8.73842	8.59253	8.52216	8.72213	8.60932	8.62147	8.67827	8.74253	8.70117	8.75265	8.77562	8.84356	8.58451	8.49808	8.74501	8.54697	8.67236	8.64978	8.73529	8.60247	8.72202	8.67771	8.99544	8.68023	8.84148	8.62477	8.75899	8.7921	8.76318	8.74114	8.7916	8.72512	8.78868	8.6466	8.6777	8.65459	8.67242	8.61775	8.71036	8.60936
L-Leucine	0.604255	M+H	C6H13NO2	0.22	8.72085	8.73842	8.59253	8.52216	8.72213	8.60932	8.62147	8.67827	8.74253	8.70117	8.75265	8.77562	8.84356	8.58451	8.49808	8.74501	8.54697	8.67236	8.64978	8.73529	8.60247	8.72202	8.67771	8.99544	8.68023	8.84148	8.62477	8.75899	8.7921	8.76318	8.74114	8.7916	8.72512	8.78868	8.6466	8.6777	8.65459	8.67242	8.61775	8.71036	8.60936
L-Carnitine	0.556049	M-H	C7H15NO3	-0.02	8.57574	8.60035	8.57119	8.42044	8.65658	8.53514	8.3338	8.25858	8.41915	8.46713	8.26087	8.36784	8.78207	8.53444	8.1856	8.71232	8.39075	8.27135	8.16221	8.26168	8.15149	8.16794	8.25081	8.28857	7.94911	8.01405	8.04242	8.11586	8.10011	8.0854	8.26876	8.28812	8.07076	8.38729	8.19398	8.4135	8.32555	8.30518	8.27185	8.35212	8.24857
LysoPC(20:3(5Z,8Z,11Z))	8.10989	M+H	C28H52NO7P	-3.25	7.65256	7.56888	7.68377	7.83284	7.97229	7.54021	7.7029	7.58235	7.59284	7.63333	7.62438	7.76819	7.76904	7.7111	7.69896	7.64341	7.47732	7.45352	7.52398	7.6599	7.63652	7.87503	7.65823	7.66561	7.58236	7.72603	7.86647	7.78227	7.76918	7.71185	7.65213	7.75767	7.71661	7.89377	7.59143	7.79109	7.60776	7.56522	7.59197	7.64251	7.54453
L-Threonine	0.556049	M+H	C4H9NO3	1.17	7.60313	7.61626	7.56968	7.81227	7.63714	7.50022	7.55346	7.58908	7.42164	7.69501	7.56862	7.93545	7.48291	8.14339	7.86925	7.49941	7.47842	7.24017	7.19561	7.28615	7.06468	7.26239	7.09212	7.36964	7.15982	7.32904	7.25318	7.32467	7.13775	7.18711	7.22989	7.50038	7.53095	7.54428	7.26483	7.39224	7.4841	7.48744	7.43776	7.52706	7.41722
PC(14:1(9Z)/22:1(13Z))	13.1049	M+H	C44H84NO8P	-0.18	9.40302	9.21674	9.16078	9.17062	9.25185	9.16658	9.38034	9.18968	9.40542	9.31345	9.48133	9.42308	9.34872	9.38864	9.34589	9.24102	9.23135	9.44375	9.22013	9.19306	9.1347	9.19283	9.2759	9.30843	9.21515	9.2721	9.17019	9.26206	9.19782	9.26133	9.2901	9.36124	9.23011	9.31739	9.20368	9.34939	9.20345	9.18584	9.21069	9.23771	9.18377
o-methylhippuricacid	3.54592	M-H	C10H11NO3	-3.92	7.71096	7.73839	7.86606	8.11961	8.18113	8.05613	8.06924	8.11208	7.88864	8.12317	7.97354	7.95334	8.12	7.93689	7.94423	7.9895	7.86487	7.86738	7.57921	7.81461	7.62806	7.81436	8.08121	7.94909	7.68403	7.68887	7.67426	7.65679	7.7469	7.70782	7.90706	7.9829	7.64786	7.84826	7.80326	7.85538	7.85376	7.7898	7.82811	7.90234	7.78647
Cholesterol sulfate	9.62578	M+H	C27H46O4S	-4.96	7.47494	7.65749	7.36762	7.43196	7.81221	7.51046	7.48523	7.15754	7.33251	7.24995	7.54427	7.37998	7.52245	7.42596	7.5153	7.34824	7.24079	7.4208	7.2813	7.25735	7.23964	7.29877	7.33309	7.26722	7.32597	7.47978	7.3279	7.58786	7.36824	7.39766	7.29927	7.44359	7.28806	7.31828	7.31203	7.33189	7.37121	7.33843	7.28073	7.38734	7.32483
Valerylcarnitine	3.38836	M+H	C12H23NO4	-0.61	6.55317	6.75772	6.68334	6.59086	6.77499	6.51554	6.55289	6.69104	6.65447	6.55494	6.69328	6.42811	6.81146	6.61973	5.87519	6.75881	6.66323	6.22258	6.46591	6.60725	6.55141	6.56841	6.61712	6.85259	6.3851	6.48705	6.42342	6.56711	6.36349	6.44438	6.54979	6.52612	6.45307	6.739	6.42482	6.61865	6.53111	6.44883	6.46668	6.57419	6.48635
Propionylcarnitine	0.556049	M-H	C10H19NO4	-0.81	7.3928	7.43082	7.87138	7.6295	7.68339	7.52949	7.29227	7.73201	7.3698	7.46059	7.37912	7.87471	7.65143	7.54692	7.7191	7.61388	7.6235	7.3977	7.53925	7.14658	7.79479	7.26344	7.31573	7.61458	7.5707	7.81449	7.56454	7.90587	7.53725	7.79636	7.16659	7.87893	7.60278	7.49224	7.53632	7.7126	7.33908	7.34663	7.31223	7.35832	7.3298
N-Acetylornithine	0.556049	M+H	C7H14N2O3	0.79	7.2711	7.05484	7.08658	6.63858	7.06638	7.04852	7.22049	7.19226	7.18476	7.04448	7.01605	7.3078	7.36189	7.22814	7.0339	7.03439	6.99061	7.20795	7.31588	7.43428	7.28724	7.34477	7.43864	7.56388	7.37096	7.43276	7.35405	7.40807	7.44459	7.46375	7.60531	7.49664	7.45603	7.49779	7.38327	7.62329	7.28298	7.29033	7.2642	7.30462	7.23567
Undecanedioic acid	8.89648	M-H	C11H20O4	4.24	7.13779	6.99191	6.88767	7.03669	7.08729	6.92687	7.13933	7.0798	7.0742	7.09433	7.07407	7.14411	7.15232	7.12745	7.08982	6.89071	6.99393	7.03616	6.94763	6.95752	6.90399	6.96259	7.03763	7.02542	6.94458	7.05032	6.99904	7.03053	7.02991	7.03785	7.00903	7.10937	6.93743	7.07974	6.93092	7.04988	6.95272	6.8963	6.9032	7.02645	6.95008
Palmitoleoylethanolamde	7.59455	M+H	C18H35NO2	-0.01	6.30909	6.27674	6.07615	6.23875	6.21032	6.23395	6.42308	6.35198	6.04208	6.27416	6.22609	6.36756	6.2775	6.37945	5.94424	6.17925	6.11544	6.36542	6.18994	6.16107	6.1681	6.22308	6.24914	6.04438	6.19175	6.15012	6.2346	6.25151	6.2198	6.11057	6.22552	6.15508	6.12995	6.17873	6.18556	6.29271	6.21435	6.13112	6.14017	6.24812	6.16847
Penicillamine	0.604255	M+H	C5H11NO2S	0.71	7.63954	7.745	7.57843	7.69056	7.80127	7.53225	7.5314	7.6484	7.76788	7.81932	7.80134	7.71639	7.85365	7.77528	7.53554	7.5434	7.56298	7.40929	7.556	7.54912	7.50596	7.51576	7.58838	7.83255	7.75179	7.87874	7.55379	7.62767	7.53668	7.71874	7.62599	7.65525	7.51191	7.58239	7.54041	7.56863	7.60957	7.61636	7.58361	7.62449	7.55849
L-Methionine	0.604255	M+H	C5H11NO2S	0.71	7.63954	7.745	7.57843	7.69056	7.80127	7.53225	7.5314	7.6484	7.76788	7.81932	7.80134	7.71639	7.85365	7.77528	7.53554	7.5434	7.56298	7.40929	7.556	7.54912	7.50596	7.51576	7.58838	7.83255	7.75179	7.87874	7.55379	7.62767	7.53668	7.71874	7.62599	7.65525	7.51191	7.58239	7.54041	7.56863	7.60957	7.61636	7.58361	7.62449	7.55849
N-Benzoylglycine	3.23158	M-H	C9H9NO3	-4	7.46996	7.47832	7.62552	7.80886	7.83417	7.70253	7.72249	7.74752	7.5555	7.63065	7.6814	7.79557	7.79615	7.62004	7.6693	7.55178	7.46866	7.46047	7.46657	7.44182	7.52549	7.55918	7.55072	7.70097	7.61928	7.6748	7.57119	7.60572	7.70858	7.80153	7.8396	7.89993	7.7901	7.93926	7.62792	7.69551	7.58988	7.63947	7.57917	7.6586	7.56667
N-Nitrosoproline	0.556049	M-H	C5H8N2O3	0.94	7.6482	7.55753	7.65502	7.34416	7.61191	7.53937	7.9763	7.65282	7.77504	7.34074	7.7229	7.8041	7.79217	7.45965	7.51376	7.37131	7.19979	7.35357	7.08578	7.3284	7.36127	7.61329	7.35902	7.25534	7.45422	7.61975	7.7346	7.56438	7.51175	7.64533	7.58266	7.75938	7.29776	7.37799	7.54567	7.26057	7.49154	7.51428	7.51394	7.5965	7.45248
Glycine	0.556049	M+H	C2H5NO2	3.7	7.1793	7.08221	7.19099	7.44948	7.18949	6.88009	7.03312	7.1072	7.27478	7.13718	7.13765	7.40465	7.42611	7.32139	7.17145	6.95587	6.90446	7.06488	7.18682	7.26647	7.12413	7.28303	7.23938	7.38197	7.26924	7.25405	7.18046	7.294	7.07928	7.26208	7.36246	7.42722	7.21575	7.25758	7.18272	7.39921	7.17917	7.11931	7.13351	7.27154	7.1258
Norvaline	0.556049	M+H	C5H11NO2	0.33	9.02439	9.00315	8.72816	8.96044	8.8384	8.62949	8.96301	8.97053	9.07903	8.75884	8.77722	9.16767	9.06341	9.26496	9.03697	8.87105	8.8442	8.71851	8.92742	9.12896	9.10717	9.19554	9.04565	9.26082	9.14871	9.16571	9.22945	9.28927	9.15372	9.10657	9.08094	9.20858	9.10117	9.26447	9.10606	9.15727	9.02831	8.94562	8.9999	9.0886	8.97322
Betaine	0.556049	M-H	C5H12NO2	0.33	9.02439	9.00315	8.72816	8.96044	8.8384	8.62949	8.96301	8.97053	9.07903	8.75884	8.77722	9.16767	9.06341	9.26496	9.03697	8.87105	8.8442	8.71851	8.92742	9.12896	9.10717	9.19554	9.04565	9.26082	9.14871	9.16571	9.22945	9.28927	9.15372	9.10657	9.08094	9.20858	9.10117	9.26447	9.10606	9.15727	9.02831	8.94562	8.9999	9.0886	8.97322
L-Valine	0.556049	M+H	C5H11NO2	0.33	9.02439	9.00315	8.72816	8.96044	8.8384	8.62949	8.96301	8.97053	9.07903	8.75884	8.77722	9.16767	9.06341	9.26496	9.03697	8.87105	8.8442	8.71851	8.92742	9.12896	9.10717	9.19554	9.04565	9.26082	9.14871	9.16571	9.22945	9.28927	9.15372	9.10657	9.08094	9.20858	9.10117	9.26447	9.10606	9.15727	9.02831	8.94562	8.9999	9.0886	8.97322
L-Histidine	0.556049	M-H	C6H9N3O2	0.89	7.66774	7.37968	7.59866	7.35609	7.67278	7.61301	7.66494	7.63319	7.52558	7.54706	7.61401	7.40495	7.71162	7.45369	7.40001	7.47269	7.47668	7.55053	7.26749	7.35528	7.22325	7.31809	7.44779	7.6738	7.39376	7.66007	7.43005	7.62627	7.42867	7.41756	7.4538	7.65591	7.36681	7.75738	7.66853	7.62415	7.48819	7.44391	7.4145	7.47447	7.40597
Citrulline	7.88384	M-H	C6H13N3O3	-4.68	9.62669	9.49292	9.44405	9.10535	9.31915	9.34451	9.50411	9.21148	9.04028	9.22169	9.4932	9.358	9.28438	9.18602	9.29502	9.09642	9.18318	9.21359	9.33753	9.63322	9.0228	9.32244	9.79338	9.26401	9.73698	9.20377	8.94119	9.53235	9.68638	9.44886	9.25329	9.24953	9.2569	9.50016	9.16369	9.06401	9.24922	9.20625	9.23465	9.28671	9.26663
1-Methyl-L-histidine	0.556049	M+H	C7H11N3O2	-0.23	7.52346	7.52562	7.40232	7.23444	7.37486	7.48442	7.53697	7.39003	7.43737	7.34191	7.43494	7.41465	7.50891	7.31852	7.28138	7.4889	7.35953	7.46045	6.83776	7.09851	7.01441	7.11915	7.22816	7.14554	6.97761	7.18336	7.06719	7.24722	7.17914	7.09892	7.33542	7.30872	7.13098	7.41035	7.25857	7.32395	7.26654	7.27614	7.20975	7.27501	7.21488
L-Lysine	0.498449	M+H	C6H14N2O2	0.37	7.78262	7.57606	7.68734	7.74448	7.79428	7.35977	7.48218	7.56819	7.54391	7.51766	7.76325	7.56852	7.60817	7.8858	7.77222	7.43934	7.54645	7.43595	7.30772	7.50195	7.13396	7.32971	7.42503	7.63301	7.37211	7.65222	7.40554	7.64158	7.52716	7.39736	7.48293	7.71222	7.5542	7.55659	7.61022	7.49804	7.52217	7.49901	7.51598	7.58703	7.43577
13-HPODE(1-)	6.42341	M-H	C18H32O4	-3.11	6.64518	6.41646	6.2234	6.34212	6.7507	6.41021	6.74125	6.5051	6.30161	6.48308	6.35367	6.38541	6.58814	6.19609	6.18697	6.69616	6.30647	6.54217	6.77805	6.95254	6.98324	6.80938	6.66742	6.97286	6.85142	6.88208	6.8696	6.8146	6.4831	6.73952	6.85705	6.65985	6.70407	6.96361	6.54459	7.21783	6.70676	6.6491	6.62462	6.77775	6.62356
Octadecanedioic acid	6.42341	M-H	C18H34O4	-3.11	6.64518	6.41646	6.2234	6.34212	6.7507	6.41021	6.74125	6.5051	6.30161	6.48308	6.35367	6.38541	6.58814	6.19609	6.18697	6.69616	6.30647	6.54217	6.77805	6.95254	6.98324	6.80938	6.66742	6.97286	6.85142	6.88208	6.8696	6.8146	6.4831	6.73952	6.85705	6.65985	6.70407	6.96361	6.54459	7.21783	6.70676	6.6491	6.62462	6.77775	6.62356
H-D-cis-Hyp-OH	0.556049	M+H	C5H9NO3	1.82	7.6567	7.30569	7.55264	7.62589	7.66137	7.40615	7.62683	7.49762	7.83698	7.72644	7.69423	7.83613	7.78484	7.67802	7.64851	7.4455	7.49875	7.53667	7.36664	7.43495	7.41751	7.45233	7.43561	7.65264	7.66559	7.57564	7.55372	7.53024	7.66611	7.5647	7.73544	7.72505	7.55662	7.60746	7.49499	7.73121	7.51789	7.57708	7.57166	7.62103	7.55258
L-Phenylalanine	0.604255	M+H	C9H11NO2	0.32	8.24094	8.22971	8.00762	7.9285	8.00387	8.062	8.01951	8.10118	8.12381	8.09311	8.09171	7.89613	8.25727	8.00033	7.89122	8.16909	8.07547	8.11397	8.05559	8.1493	7.97992	8.06609	8.15175	8.25486	8.11011	8.30635	8.02737	8.18501	8.11189	8.12416	8.10783	8.18936	8.12549	8.21538	7.9705	8.08043	8.06623	8.08564	8.00336	8.08276	8.0483
3-Hydroxy-9-hexadecenoylcarnitine	7.85303	M+H	C23H43NO5	-1.42	6.34686	6.18847	6.18296	6.28324	6.23646	6.53353	6.28919	6.31673	6.24935	6.21295	6.18679	6.20157	6.34736	6.28443	5.95834	6.25625	6.08459	6.50823	5.81896	5.72448	5.80675	5.69696	5.86548	5.83467	5.80798	5.86351	5.92665	5.96889	5.8254	5.6782	5.93436	5.98805	6.08447	6.0169	5.84424	5.79542	6.28343	6.28976	6.19381	6.3553	6.22379
LysoPE(0:0/18:1(9Z))	7.40802	M+H	C23H46NO7P	-0.42	7.3618	7.07033	7.05135	7.13161	7.16746	7.18739	7.23995	6.80002	6.99465	7.1537	7.2241	7.27009	7.32028	7.21075	7.28939	6.93279	7.01554	6.83385	7.19746	6.99416	6.75932	6.81785	6.738	6.98177	7.06003	7.39348	7.11796	7.19858	6.87252	6.82267	7.01366	7.11516	6.8635	6.6276	6.9145	6.95601	7.0977	7.11362	7.15028	7.23593	7.11604
SM(d18:0/22:0)	13.1049	M+H	C45H93N2O6P	-1.24	7.06284	6.98992	6.90712	7.04214	6.89362	6.89064	7.11432	5.28375	5.29121	5.52424	5.53834	5.31257	5.36966	7.01158	7.03028	6.88631	6.94375	6.93066	6.84357	6.88154	6.94303	6.92746	6.92871	7.06792	6.86464	6.93205	6.80967	7.05116	6.91644	7.02867	7.03013	7.05783	6.91404	7.04417	7.02397	7.08763	6.98779	6.90127	6.93613	6.99132	6.89088
6-Phosphogluconic acid	0.604255	M-H	C6H13O10P	-2.24	6.05583	4.91635	5.79814	6.03677	5.69729	5.56995	5.19847	5.7289	5.6656	6.2314	5.2868	5.99799	6.59477	5.41837	6.07573	5.43738	6.15619	6.21973	4.62397	5.14235	4.6461	5.9378	5.82949	5.84156	5.84717	5.74524	5.17186	5.80751	5.86981	5.81968	6.44502	6.26541	6.06449	6.28388	6.02814	6.46618	5.83452	5.7627	5.76913	5.80106	5.7524
LysoPC(20:0)	9.05385	M+H	C28H58NO7P	-0.25	6.81661	6.59016	6.70718	6.67848	6.95164	6.36586	6.6156	6.66526	6.63293	6.63001	6.68884	6.95892	6.97544	6.78317	6.86398	6.30319	6.48322	6.56905	6.63965	6.86262	6.86485	6.73314	6.69463	6.79054	6.85952	7.00018	6.93541	6.95529	6.88236	6.84611	6.82797	6.83719	6.90266	7.00314	6.70818	6.90961	6.61006	6.68776	6.66348	6.71718	6.65685
LysoPE(0:0/22:1(13Z))	7.78841	M+H	C27H54NO7P	-0.16	6.36146	5.96785	6.72426	6.56106	6.48032	6.1637	6.42752	6.8844	6.0811	6.42358	6.33141	6.90284	6.39018	6.48747	6.48819	6.11791	6.12644	5.91622	6.45519	6.53568	6.30682	6.52095	6.39551	6.52251	6.52555	6.57841	6.34965	6.5936	6.47014	6.29354	6.44129	6.52643	6.27455	6.45202	6.23687	6.52628	6.51136	6.47317	6.43273	6.54631	6.38795
LysoPC(16:0)	7.28155	M+H	C24H50NO7P	0.6	9.31405	9.33824	9.39575	9.47229	9.58731	9.18719	9.21906	9.32209	9.36862	9.2425	9.22556	9.34473	9.60453	9.34034	9.29919	9.25591	9.29653	9.13329	9.26042	9.26002	9.35038	9.46155	9.35994	9.30895	9.27043	9.49234	9.52951	9.44586	9.31185	9.47753	9.37917	9.53537	9.44709	9.54164	9.40611	9.4364	9.21323	9.27668	9.20372	9.26098	9.22332
LysoPC(22:5(7Z,10Z,13Z,16Z,19Z))	7.08983	M+H	C30H52NO7P	-0.86	7.56953	7.52478	7.5872	7.75805	8.03294	7.3449	7.61943	7.67619	7.55564	7.49084	7.44423	7.6193	7.72703	7.57528	7.66257	7.59892	7.50383	7.34557	7.37244	7.57463	7.77836	7.78204	7.65193	7.36343	7.39492	7.79843	7.77484	7.69419	7.66353	7.71178	7.66517	7.84266	7.68866	7.78922	7.54681	7.67947	7.47275	7.43056	7.38849	7.4458	7.37119
Hydroxyethyl glycine	0.525941	M-H	C4H9NO3	-4.36	7.43393	7.40687	7.4744	7.69213	7.5267	7.35084	7.42988	7.50738	7.31869	7.53508	7.4406	7.88541	7.37874	8.00513	7.73634	7.31757	7.18122	6.96537	7.07482	7.14685	6.92237	6.96693	6.76326	7.2498	7.05309	7.28157	7.10535	7.04235	6.8898	6.95471	7.04704	7.40293	7.46539	7.38742	7.20902	7.17834	7.26797	7.34285	7.32897	7.37401	7.28565
Allysine	0.556049	M+H	C6H11NO3	0.43	7.28635	6.82729	6.96399	7.11027	6.70518	6.9181	7.18998	6.9156	7.36309	7.16792	7.24432	7.15284	7.25695	7.25321	7.25588	7.04328	7.0409	7.10922	6.97859	6.82484	6.92189	6.60245	6.92727	7.00308	7.10973	7.18487	6.78723	6.8827	6.92254	6.77039	6.85345	6.92622	6.90108	6.84715	6.59062	6.77652	6.95801	6.9932	6.87791	7.05685	6.94616
L-Tryptophan	2.76451	M+H	C11H12N2O2	0.01	7.78022	7.51754	7.55627	7.39609	7.72036	7.36489	7.853	7.72239	7.82063	7.67167	7.71219	7.90108	8.03042	7.74677	7.59339	7.67167	7.44435	7.64365	7.52336	7.51283	7.62907	7.4924	7.54048	8.26514	7.72717	8.10004	7.8009	8.00597	7.72223	8.02605	7.84065	8.01638	8.03885	8.45384	7.96741	8.22011	7.76896	7.78918	7.79499	7.79281	7.73017
2-Arachidonoylglycerol	9.14399	M-H	C23H38O4	4	7.48234	7.36276	7.29915	7.38497	7.40755	7.32223	7.4733	7.58028	7.54276	7.47042	7.48343	7.57703	7.59768	7.52546	7.43892	7.34479	7.3687	7.43732	7.20028	7.23092	7.23737	7.2378	7.29945	7.31707	7.26136	7.33814	7.25176	7.32245	7.26767	7.3077	7.34478	7.41176	7.26792	7.36927	7.2436	7.37381	7.27562	7.27021	7.24087	7.42392	7.29151
MG(20:4(5Z,8Z,11Z,14Z)/0:0/0:0)	9.14399	M+H	C23H38O4	4	7.48234	7.36276	7.29915	7.38497	7.40755	7.32223	7.4733	7.58028	7.54276	7.47042	7.48343	7.57703	7.59768	7.52546	7.43892	7.34479	7.3687	7.43732	7.20028	7.23092	7.23737	7.2378	7.29945	7.31707	7.26136	7.33814	7.25176	7.32245	7.26767	7.3077	7.34478	7.41176	7.26792	7.36927	7.2436	7.37381	7.27562	7.27021	7.24087	7.42392	7.29151
PC(16:1(9Z)/20:3(8Z,11Z,14Z))	13.1049	M+H	C44H80NO8P	-0.04	8.89421	8.75612	8.57263	8.74884	8.78087	8.70546	8.83671	8.97966	8.76356	8.78351	8.76372	8.96027	8.90669	8.83913	8.72651	8.64228	8.65744	8.72197	8.6302	8.67002	8.68814	8.61631	8.73137	8.74959	8.68585	8.68336	9.06499	8.74536	8.67469	8.70054	8.72807	8.80965	8.7517	8.85357	8.65558	8.8683	8.66842	8.64205	8.63598	8.74788	8.55412
N(6)-Methyllysine	0.498449	M+H	C7H16N2O2	0.84	7.04481	6.70283	6.78321	6.80416	6.89893	6.98749	7.05428	7.00033	6.98872	6.96944	6.99989	7.03604	6.99585	6.97565	6.94085	6.76137	6.90558	7.12506	6.74837	6.85559	6.84913	6.80393	6.89398	7.03823	6.69003	6.91526	6.76366	6.84107	6.86234	6.5998	6.99544	7.12247	6.83714	6.98959	7.00126	7.02551	6.91408	6.80719	6.83367	6.90444	6.80143
L-Serine	0.556049	M+H	C3H7NO3	2.07	6.40827	6.47543	6.59274	6.7829	6.6062	6.13332	6.33678	6.74138	6.58436	6.55594	6.30975	7.06436	6.80891	6.8734	6.56742	6.52987	6.35001	6.33462	6.46764	6.59755	6.58979	6.64989	6.75603	6.86576	6.63578	6.72696	6.54523	6.69314	6.66312	6.65149	6.67296	6.8022	6.58191	6.59127	6.61768	6.59426	6.54539	6.58444	6.58786	6.70615	6.53397
LysoPC(O-18:0)	8.36344	M+H	C26H56NO6P	0.03	7.47546	7.15241	7.06744	7.08883	7.36342	7.22299	7.45305	7.03501	7.23486	7.2242	7.25948	7.36563	7.41066	7.24474	7.27994	6.95021	7.07549	7.01676	7.27537	7.23905	7.22943	7.11383	7.18266	7.29254	7.2298	7.29332	7.1916	7.19883	7.21995	7.02616	7.20709	7.1787	7.18623	7.22146	6.9926	7.19817	7.24888	7.28187	7.31364	7.32744	7.30618
2-Hydroxybutanoic acid	0.632407	M-H	C4H8O3	-2.9	7.35547	7.82145	7.51132	7.62233	7.70458	7.42476	7.59268	7.443	7.44424	7.43486	7.62953	7.37356	7.63023	7.6654	7.63135	7.7224	7.44134	7.27599	7.26973	7.49921	7.12	7.29324	7.35386	7.61165	7.25644	7.49331	7.25631	7.32573	7.26014	7.39669	7.44856	7.45887	7.29276	7.51889	7.3654	7.32978	7.39792	7.41355	7.36095	7.52976	7.33491
β-HB	0.632407	M-H	C4H8O3	-3.9	7.35547	7.82145	7.51132	7.62233	7.70458	7.42476	7.59268	7.443	7.44424	7.43486	7.62953	7.37356	7.63023	7.6654	7.63135	7.7224	7.44134	7.27599	7.26973	7.49921	7.12	7.29324	7.35386	7.61165	7.25644	7.49331	7.25631	7.32573	7.26014	7.39669	7.44856	7.45887	7.29276	7.51889	7.3654	7.32978	7.39792	7.41355	7.36095	7.52976	7.33491
Niacinamide	0.604255	M+H	C6H6N2O	0.7	7.14388	7.23775	6.73555	6.86332	7.10648	6.94721	7.18024	7.31649	7.27886	7.12304	6.92931	7.12718	7.30892	7.06408	7.03655	7.02204	7.20764	7.33418	6.97241	7.42773	6.84875	6.80794	7.57605	7.60881	6.99843	7.09155	6.90579	7.11533	7.31229	7.15695	7.11951	7.53033	6.96256	7.16898	6.83809	7.0294	6.95019	6.9761	6.92282	7.06586	7.02233
SM(d18:1/14:0)	8.74121	M+H	C37H75N2O6P	0.4	8.00817	7.93459	7.8921	8.08626	8.04448	7.89832	7.85975	8.04662	7.94258	8.05988	7.95299	8.05155	8.19611	8.01925	7.96971	7.99337	7.9492	7.87026	7.83326	7.95933	7.92704	7.88721	7.97238	7.97517	7.88827	7.88172	7.87871	7.95208	7.92564	7.90502	7.97576	7.89008	7.78897	8.00319	7.87604	7.87105	7.91881	7.81633	7.83246	7.92874	7.78889
6,7-Dimethyl-9-D-ribitylisoalloxazine	3.38836	M+H	C17H20N4O6	-0.46	5.75058	5.82148	5.67296	5.6707	5.80901	5.59999	5.89444	4.73051	5.44596	5.67405	5.82777	5.46848	5.88031	5.85099	5.88278	5.40201	5.5841	5.34529	5.49624	5.80703	5.23408	5.40693	5.6158	5.99224	5.54936	5.74584	5.58574	5.2896	5.49059	5.37953	5.59799	5.57759	5.60337	5.76013	5.66356	5.84372	5.60326	5.59049	5.55886	5.63929	5.65274
L-Carnosine	0.525941	M+H	C9H14N4O3	-2.67	6.63428	5.80224	6.58612	6.56232	6.80075	6.4301	6.51	6.62162	6.53915	6.30814	6.53212	6.64735	6.40801	6.66402	6.47121	6.32341	6.44074	6.48654	6.79152	6.51777	6.6818	6.1185	6.61778	6.75429	6.38443	6.57376	6.26724	6.3899	6.39708	6.51044	6.41257	6.49082	6.68482	7.41503	7.09277	7.29058	6.53983	6.5269	6.58397	6.66273	6.60687
(+)-15,16-Dihydroxyoctadecanoic acid	6.80701	M-H	C18H36O4	-3.16	6.32718	5.96932	5.65518	5.85479	5.91915	6.25131	6.44101	6.06347	6.19278	6.0709	6.1571	6.31625	6.44241	6.06311	6.04863	5.92171	5.88381	6.06222	6.04835	6.37876	6.40384	6.18499	6.37875	6.34465	6.30309	6.41368	6.36293	6.20202	6.27655	6.57833	6.41964	6.44188	6.37097	6.31183	6.5252	6.55035	6.34147	6.37914	6.33101	6.33761	6.31518
(9R,10R)-Dihydroxyoctadecanoic acid	6.80701	M-H	C18H36O4	-3.16	6.32718	5.96932	5.65518	5.85479	5.91915	6.25131	6.44101	6.06347	6.19278	6.0709	6.1571	6.31625	6.44241	6.06311	6.04863	5.92171	5.88381	6.06222	6.04835	6.37876	6.40384	6.18499	6.37875	6.34465	6.30309	6.41368	6.36293	6.20202	6.27655	6.57833	6.41964	6.44188	6.37097	6.31183	6.5252	6.55035	6.34147	6.37914	6.33101	6.33761	6.31518
9-Decenoylcarnitine	5.30777	M+H	C17H31NO4	-0.6	6.19443	5.77184	5.81795	5.94854	5.95787	5.82513	6.38501	5.74485	5.82532	5.98981	5.86793	5.84714	6.18569	5.70001	5.67457	6.34047	5.85321	6.10353	5.52261	5.76335	5.896	5.60472	5.74625	5.9492	5.40147	5.55416	5.71792	5.50951	5.44328	5.2298	5.6261	5.83009	5.54602	5.76396	5.50972	5.93059	5.87877	5.84473	5.89226	6.03087	5.90703
D-Erythrose	0.525941	M-H	C4H8O4	-4.06	7.63646	7.49985	7.47676	7.5254	7.58134	7.47061	7.58908	7.54848	7.49995	7.43654	7.45882	7.5407	7.64824	7.54682	7.45563	7.47067	7.33675	7.44908	7.37543	7.45445	7.38618	7.38195	7.39162	7.53415	7.40701	7.56653	7.27238	7.49228	7.45456	7.39881	7.42358	7.43772	7.38397	7.37157	7.382	7.43897	7.40805	7.40051	7.4201	7.49897	7.30702
(9S)-Hydroxyoctadecadienoic acid	7.18365	M-H	C18H32O3	-3.98	6.78476	6.49222	6.10719	6.58484	6.62539	6.53009	6.94668	6.73521	6.4568	6.59299	6.47371	6.52361	6.66449	6.03248	6.33992	6.50604	6.27555	6.81159	6.75584	6.92089	6.93412	6.72826	6.91278	6.95896	6.5699	6.91268	6.62278	6.88207	6.69259	6.92784	6.78527	6.85692	6.09417	6.31352	6.65734	7.09639	6.67467	6.66021	6.57965	6.79202	6.62781
9-HODE	7.18365	M+H	C18H32O3	-3.98	6.78476	6.49222	6.10719	6.58484	6.62539	6.53009	6.94668	6.73521	6.4568	6.59299	6.47371	6.52361	6.66449	6.03248	6.33992	6.50604	6.27555	6.81159	6.75584	6.92089	6.93412	6.72826	6.91278	6.95896	6.5699	6.91268	6.62278	6.88207	6.69259	6.92784	6.78527	6.85692	6.09417	6.31352	6.65734	7.09639	6.67467	6.66021	6.57965	6.79202	6.62781
Avenoleic acid	7.18365	M-H	C18H32O3	-3.98	6.78476	6.49222	6.10719	6.58484	6.62539	6.53009	6.94668	6.73521	6.4568	6.59299	6.47371	6.52361	6.66449	6.03248	6.33992	6.50604	6.27555	6.81159	6.75584	6.92089	6.93412	6.72826	6.91278	6.95896	6.5699	6.91268	6.62278	6.88207	6.69259	6.92784	6.78527	6.85692	6.09417	6.31352	6.65734	7.09639	6.67467	6.66021	6.57965	6.79202	6.62781
gamma-Glutamylleucine	10.4627	M+H	C11H20N2O5	4.6	5.99463	5.88976	6.08154	6.2066	6.19899	6.28424	6.38957	5.94829	6.17359	6.25356	6.28475	6.40481	6.44714	5.86037	6.39593	6.01989	6.18892	5.99286	6.23305	6.34526	6.13423	6.24368	6.26393	6.59555	6.25387	6.396	6.16397	6.42921	6.28456	6.53107	6.40147	6.33954	6.21636	6.25672	5.77247	6.11054	6.15758	6.10283	6.02369	6.18548	6.14308
gamma-Glutamylisoleucine	10.4627	M+H	C11H20N2O5	4.6	5.99463	5.88976	6.08154	6.2066	6.19899	6.28424	6.38957	5.94829	6.17359	6.25356	6.28475	6.40481	6.44714	5.86037	6.39593	6.01989	6.18892	5.99286	6.23305	6.34526	6.13423	6.24368	6.26393	6.59555	6.25387	6.396	6.16397	6.42921	6.28456	6.53107	6.40147	6.33954	6.21636	6.25672	5.77247	6.11054	6.15758	6.10283	6.02369	6.18548	6.14308
Stearic acid	9.91711	M-H	C18H36O2	-3.66	7.59781	7.4744	7.3387	7.40543	7.45819	7.51134	7.83947	7.53606	7.46621	7.53962	7.88391	7.65016	7.60675	7.51469	7.52602	7.58321	7.26374	7.62208	7.42852	7.4411	7.41968	7.42556	7.41211	7.50102	7.3881	7.43349	7.27168	7.45667	7.39428	7.48601	7.48879	7.52484	7.43624	7.48853	7.39891	7.52876	7.45851	7.49475	7.37268	7.54647	7.48974
Hexyl dodecanoate	3.23158	M-H	C18H36O2	-3.51	7.59781	7.4744	7.3387	7.40543	7.45819	7.51134	7.83947	7.53606	7.46621	7.53962	7.88391	7.65016	7.60675	7.51469	7.52602	7.58321	7.26374	7.62208	7.42852	7.4411	7.41968	7.42556	7.41211	7.50102	7.3881	7.43349	7.27168	7.45667	7.39428	7.48601	7.48879	7.52484	7.43624	7.48853	7.39891	7.52876	7.45851	7.49475	7.37268	7.54647	7.48974
glyceric acid	0.581084	M+H	C3H6O4	-4.06	6.26513	6.27408	5.9374	6.40796	6.36298	6.28562	6.17843	6.46452	6.45345	6.5109	6.29005	6.39072	6.49997	6.38599	6.31169	6.38586	6.19393	6.36308	6.22707	6.12324	6.46937	5.82214	5.65787	6.41983	6.0206	6.28178	6.18543	6.46667	5.71656	6.09256	6.367	5.93697	6.26336	6.63437	5.99195	5.9555	6.30516	6.24336	6.29193	6.43131	6.24579
Angiotensin IV	7.72227	M-H	C40H54N8O8	4.8	6.568	6.44584	6.33677	6.75978	6.53064	6.61925	6.65616	6.72289	6.56467	6.505	6.60246	6.59862	6.6143	6.48207	6.30992	6.66708	6.40503	6.96313	5.67937	4.23286	4.30112	4.23548	4.2947	4.52727	4.2384	4.30558	4.22845	4.30835	5.38124	4.28021	4.67879	4.36582	4.22811	4.34716	4.27511	4.33032	6.12753	6.23586	6.19078	6.2568	6.16201
PG(16:0/22:5(4Z,7Z,10Z,13Z,16Z))	13.2846	M+H	C44H77O10P	-3.21	6.94329	6.71137	6.76627	7.38748	7.46842	6.82908	6.88762	7.07451	7.04249	7.30957	6.87866	6.79605	7.02826	7.02291	6.86701	6.82204	6.78639	6.89176	6.93419	7.11501	7.23531	6.9241	7.23529	7.00253	7.02876	7.12056	7.31834	6.93422	7.12877	7.05036	6.96883	6.94972	6.72886	6.96478	6.74811	6.90518	6.80056	6.82224	6.86036	6.88672	6.88229
PG(18:2(9Z,12Z)/20:3(5Z,8Z,11Z))	13.2846	M+H	C44H77O10P	-3.21	6.94329	6.71137	6.76627	7.38748	7.46842	6.82908	6.88762	7.07451	7.04249	7.30957	6.87866	6.79605	7.02826	7.02291	6.86701	6.82204	6.78639	6.89176	6.93419	7.11501	7.23531	6.9241	7.23529	7.00253	7.02876	7.12056	7.31834	6.93422	7.12877	7.05036	6.96883	6.94972	6.72886	6.96478	6.74811	6.90518	6.80056	6.82224	6.86036	6.88672	6.88229
L-glycero-D-manno-Heptose	0.581084	M+H	C7H14O7	-3.52	7.05164	6.81431	6.58659	6.68202	6.89035	6.58645	6.63157	6.57489	6.83324	6.98371	6.68597	6.93667	7.11812	7.07152	6.93525	6.81182	6.88007	6.49388	6.85348	6.8715	6.92837	6.81298	6.87087	7.02968	6.99964	6.92047	6.79956	6.87789	6.84434	6.79824	6.86986	7.12467	6.88902	7.10353	6.91284	7.01671	6.87748	6.85685	6.7608	6.9275	6.75714
Sedoheptulose	0.581084	M+H	C7H14O7	-3.52	7.05164	6.81431	6.58659	6.68202	6.89035	6.58645	6.63157	6.57489	6.83324	6.98371	6.68597	6.93667	7.11812	7.07152	6.93525	6.81182	6.88007	6.49388	6.85348	6.8715	6.92837	6.81298	6.87087	7.02968	6.99964	6.92047	6.79956	6.87789	6.84434	6.79824	6.86986	7.12467	6.88902	7.10353	6.91284	7.01671	6.87748	6.85685	6.7608	6.9275	6.75714
2-Pentenoic acid	0.525941	M-H	C5H8O2	-4.62	7.34617	7.23609	7.13964	7.28773	7.26813	7.13682	7.32398	7.21425	7.20251	7.21445	7.15171	7.30555	7.41406	7.23121	7.18588	7.18511	7.04179	7.22471	7.18706	7.24885	7.16091	7.13493	7.19396	7.37244	7.05069	7.33163	7.09199	7.21814	7.17802	7.10554	7.16534	7.18924	7.2039	7.11184	7.11393	7.1172	7.16854	7.21454	7.15135	7.17255	7.10369
L-Kynurenine	1.35339	M-H	C10H12N2O3	-0.24	6.2567	6.59244	6.16702	6.12247	5.80088	5.81298	6.21644	6.06836	6.13097	6.107	6.17811	6.21105	6.35193	6.32249	6.1029	6.13837	5.90616	6.35092	6.33137	6.23094	6.4002	6.3292	6.36611	6.54141	6.22272	6.48621	6.01686	6.41137	6.35284	6.49925	6.17068	6.58562	6.19276	6.47449	6.04582	6.33251	6.11375	6.1462	6.18315	6.24096	6.21413
PC(14:0/18:1(9Z))	8.80403	M-H	C40H78NO8P	-0.51	8.03629	8.01287	7.86684	7.77983	7.81979	7.91736	8.06714	8.04067	8.02009	8.07634	7.93898	8.14142	8.08264	8.04139	7.98726	7.75781	7.84047	8.14458	7.74802	7.46226	7.51323	7.83233	7.71212	8.06241	7.39586	7.48314	7.5514	7.99168	7.91583	7.74583	7.89009	7.99374	7.77208	7.89662	7.81926	7.77138	7.81573	7.86515	7.91415	7.93072	7.82515
Pregabalin	0.556049	M+H	C8H17NO2	0.63	7.154	7.38077	7.30468	7.50746	7.23754	7.29822	7.28393	7.16138	7.11881	7.52475	7.32252	7.46196	7.74362	7.43317	7.19107	7.16922	7.01809	6.8979	7.26069	7.16653	7.13197	7.0812	7.13688	7.39286	7.03268	7.31829	7.35207	7.10055	7.10839	7.30878	6.76888	7.08739	6.77842	6.84736	6.86954	7.16531	7.20525	7.23239	7.17971	7.17877	7.1419
LysoPC(16:1(9Z))	6.71211	M+H	C24H48NO7P	-0.77	7.58358	7.35972	7.65673	7.64971	7.97705	7.35459	7.72974	7.78521	7.46018	7.71805	7.53965	7.56911	7.72499	7.44807	7.4315	7.68151	7.35486	7.41165	7.64968	7.81407	7.66463	7.76894	7.69577	7.65215	7.59427	7.86584	7.75647	7.77164	7.75753	7.77474	7.66249	7.735	7.55136	7.72465	7.57865	7.76166	7.5644	7.53685	7.44788	7.62927	7.43912
Propionic acid	0.525941	M+H	C3H6O2	-3.06	5.65819	5.58374	5.84501	5.48738	5.63397	5.77303	5.04099	5.59498	5.4751	5.5421	5.70293	6.1387	5.7263	5.40846	5.11092	5.23643	5.9081	5.09964	5.40264	5.59729	5.0194	5.40314	5.65918	5.96683	4.97636	5.14434	5.19286	4.73277	5.54052	5.39077	5.31559	5.298	5.42112	5.40894	5.45382	5.05	5.55406	5.5031	5.48614	5.48133	5.46784
Oxoglutaric acid	0.581084	M-H	C5H6O5	-4.76	6.86563	6.99043	6.87782	7.03416	7.19391	6.89316	6.98185	7.15941	7.09306	7.07299	6.95988	7.15107	7.29247	7.08794	6.99674	6.83164	6.82551	6.87318	6.92106	7.03227	6.93531	7.03341	7.04411	7.33774	6.8557	6.93139	6.76883	6.98584	7.12846	7.01845	7.12023	6.99759	6.89845	7.00308	6.77817	6.82826	6.91485	7.00812	6.87346	7.04174	6.94701
LysoPC(14:0)	6.52283	M+H	C22H46NO7P	-0.69	7.04043	7.08991	7.32472	7.43741	7.5584	6.84588	7.08616	7.53145	7.30348	7.05886	6.91362	7.09673	7.3349	6.86375	6.89445	7.21354	7.02506	6.95577	6.94521	7.20351	7.34131	7.41161	7.429	7.24797	6.89818	7.07535	7.42431	7.218	7.1912	7.47594	7.3085	7.25963	7.23982	7.53685	7.24257	7.40888	7.04681	7.03618	6.90396	7.07952	7.03871
Prostaglandin D3	7.43814	M+H	C20H30O5	4.68	5.50845	5.55131	5.69824	5.52325	5.55118	5.3266	5.6904	5.58913	5.63468	5.40417	5.77329	5.28443	5.63691	5.58198	5.58576	5.25595	5.42277	5.54392	5.59314	5.35303	5.29271	5.39341	5.34315	5.09029	4.86787	5.09338	5.57171	5.17011	5.37485	5.23771	5.45471	5.51165	5.55497	5.49562	5.82803	5.11391	5.40161	5.45286	5.38425	5.38877	5.40134
4-Anilino-4-oxobutanoic acid	3.51428	M+H	C10H11NO3	0.72	8.00143	8.07946	8.21852	8.42229	8.48961	8.2401	8.24979	8.44317	8.20345	8.31705	8.20862	8.16843	8.39239	8.14306	8.24167	8.2857	8.19626	8.16892	7.72425	7.95245	7.80986	7.94642	8.15886	8.04992	7.92694	7.82902	7.94183	7.79529	7.87367	7.89107	8.07117	8.16904	7.81372	8.06561	7.95194	8.03538	8.03555	8.15089	8.02886	8.16305	8.06692
2-Oxodecanoic acid	5.53166	M-H	C10H18O3	-3.34	6.81027	6.56643	6.41052	6.44118	6.63409	6.76153	6.88703	6.51975	6.24027	6.69691	6.6372	6.55614	6.778	6.71613	6.60741	6.52889	6.30265	6.69197	6.58338	6.34171	6.26626	6.23909	6.13468	6.35844	6.28292	6.52167	6.26123	6.1082	6.35343	6.11652	6.17854	6.67729	5.98868	6.42593	6.18948	6.53394	6.58998	6.45597	6.47708	6.61493	6.56548
LysoPC(18:0)	8.10989	M+H	C26H54NO7P	0.53	9.31438	9.02038	9.03641	9.1198	9.3789	9.19636	9.3477	9.08255	9.05721	9.35111	9.34773	9.41745	9.37343	9.37058	9.28402	8.96385	8.85602	8.94951	9.32138	9.3843	9.19464	9.24844	9.13685	9.33282	9.36736	9.43593	9.31019	9.33329	9.4408	9.30973	9.32179	9.41012	9.27082	9.38327	9.13675	9.28869	9.33865	9.18637	9.23435	9.35664	9.22051
Butanoic acid	1.7672	M-H	C4H8O2	-3.21	4.74469	4.42542	4.21455	4.51336	4.81055	4.39673	5.22411	5.1433	4.803	4.40978	4.95611	4.54476	4.73902	4.95197	4.56207	5.34824	4.4921	4.74128	5.05864	4.19984	4.18167	4.93673	4.34099	4.34277	4.4742	4.3479	4.27762	5.33296	4.22622	4.23989	5.41149	4.32112	4.48714	5.22585	4.56215	4.73694	4.35795	4.4654	4.33979	4.4977	4.35999
SM(d18:0/14:0)	8.80403	M+H	C37H77N2O6P	-1.05	6.98425	6.86031	6.92241	7.10098	7.09294	6.8944	6.8362	7.0867	6.87185	7.09896	6.93133	7.01832	7.20364	6.95819	6.93933	6.95641	6.93492	6.76604	6.78022	6.99586	6.94191	6.86377	6.9878	6.8742	6.77315	6.80133	6.88559	6.91156	6.88363	6.86947	6.96756	6.8967	6.69251	6.91864	6.75289	6.86081	6.87987	6.74227	6.80266	6.88073	6.73105
Isorhamnetin	12.8462	M+H	C16H12O7	1.4	6.81685	6.87988	6.72031	6.92293	6.87404	6.81345	6.85797	6.76776	6.80723	6.87104	6.79109	6.85455	6.91592	6.89038	6.7886	6.64755	6.72824	6.8622	6.78978	6.70204	6.68395	6.70987	6.70894	6.82334	6.6753	6.69747	6.6353	6.82491	6.78355	6.80684	6.78058	6.89824	6.7792	6.86922	6.62209	6.88359	6.64045	6.77813	6.69685	6.77915	6.67398
Ureidopropionic acid	0.525941	M-H	C4H8N2O3	-4.47	6.63649	6.32949	6.46091	6.73107	6.4773	6.25768	6.58044	6.75394	6.71049	6.68705	6.70091	6.87545	6.86872	6.71013	6.72672	5.78797	6.34116	6.13135	6.48649	6.72265	6.47324	6.70201	6.59545	6.80472	6.80406	6.92834	6.67492	6.6487	6.58988	6.82542	6.67511	6.86209	6.61348	6.70544	6.70333	6.62895	6.52471	6.53376	6.57453	6.72709	6.55425
L-Asparagine	0.525941	M+H	C4H8N2O3	-4.47	6.63649	6.32949	6.46091	6.73107	6.4773	6.25768	6.58044	6.75394	6.71049	6.68705	6.70091	6.87545	6.86872	6.71013	6.72672	5.78797	6.34116	6.13135	6.48649	6.72265	6.47324	6.70201	6.59545	6.80472	6.80406	6.92834	6.67492	6.6487	6.58988	6.82542	6.67511	6.86209	6.61348	6.70544	6.70333	6.62895	6.52471	6.53376	6.57453	6.72709	6.55425
Guanine	0.556049	M-H	C5H5N5O	-0.46	7.00872	7.07098	6.96789	6.83484	6.95925	6.686	7.02023	6.80426	7.14617	6.97564	6.8568	7.25051	7.05001	7.04824	6.85686	6.7682	6.70978	6.76033	6.86052	7.10825	6.81005	7.07459	7.03824	7.33416	6.96387	6.99193	6.74117	6.85393	6.90541	7.08164	7.05007	6.98862	6.95931	6.89211	6.82859	6.85598	6.99992	6.94724	6.827	6.9658	6.90021
D-Glucuronate	0.581084	M-H	C6H10O7	-4.35	6.44815	6.35813	5.79649	6.27998	6.21798	6.37884	6.43037	6.04146	6.38067	6.24343	6.20673	6.55968	6.32574	6.25886	6.62657	6.36315	6.33805	6.45696	5.7453	6.16128	5.79817	5.69297	6.37165	6.4877	6.38457	5.89343	5.9102	6.18587	5.77174	5.93211	6.1688	6.24184	5.93654	5.80886	6.09052	5.94277	6.04407	6.05101	5.92128	6.12168	6.08655
PC(o-16:1(9Z)/18:2(9Z,12Z))	13.0492	M+H	C42H80NO7P	0.84	7.49856	7.40646	7.33289	7.55536	7.55685	7.37172	7.47964	7.58309	7.51998	7.54124	7.58139	7.56025	7.59584	7.42418	7.35296	7.18227	7.31354	7.45801	7.2294	7.29402	7.23291	7.23576	7.3299	7.31299	7.17868	7.14052	7.16152	7.38833	7.31383	7.24978	7.35269	7.43396	7.20628	7.24663	7.27517	7.34189	7.2071	7.19466	7.23935	7.35786	7.31223
5a-Tetrahydrocorticosterone	8.77224	M-H	C21H34O4	2.65	6.22866	6.33295	6.23188	6.24858	6.56739	6.17326	6.34606	6.35558	6.11758	6.20058	6.15897	6.30683	6.45109	6.20053	6.4008	6.37536	6.2432	6.19738	6.11555	6.53841	6.59012	6.31906	6.41966	6.37806	6.21472	6.21331	6.46349	6.12803	6.16768	6.54772	6.5016	6.71528	6.4477	6.5664	6.41754	6.43704	6.32467	6.42325	6.30373	6.36511	6.30276
Tetrahydrocorticosterone	8.77224	M+H	C21H34O4	4.65	6.22866	6.33295	6.23188	6.24858	6.56739	6.17326	6.34606	6.35558	6.11758	6.20058	6.15897	6.30683	6.45109	6.20053	6.4008	6.37536	6.2432	6.19738	6.11555	6.53841	6.59012	6.31906	6.41966	6.37806	6.21472	6.21331	6.46349	6.12803	6.16768	6.54772	6.5016	6.71528	6.4477	6.5664	6.41754	6.43704	6.32467	6.42325	6.30373	6.36511	6.30276
3-(3,4-DIHYDROXYPHENYL)PROPIONICACID	2.73269	M-H	C9H10O4	-4.05	6.37702	6.77401	6.44539	6.55446	6.40095	6.32262	6.28957	6.34587	6.50564	6.34422	6.24597	6.53614	6.72099	6.64955	6.55957	6.73143	6.36211	6.34745	6.44877	6.54613	6.4524	6.63042	6.25019	7.00184	6.45553	6.63642	6.44044	6.19747	6.36856	6.52832	6.57605	6.39919	6.74823	6.77945	6.6648	6.69043	6.52418	6.55928	6.52072	6.5906	6.38896
Homovanillic acid	2.73269	M-H	C9H10O4	-4.05	6.37702	6.77401	6.44539	6.55446	6.40095	6.32262	6.28957	6.34587	6.50564	6.34422	6.24597	6.53614	6.72099	6.64955	6.55957	6.73143	6.36211	6.34745	6.44877	6.54613	6.4524	6.63042	6.25019	7.00184	6.45553	6.63642	6.44044	6.19747	6.36856	6.52832	6.57605	6.39919	6.74823	6.77945	6.6648	6.69043	6.52418	6.55928	6.52072	6.5906	6.38896
Uracil	1.10162	M-H	C4H4N2O2	0.1	5.77105	5.43638	5.23989	5.36797	5.33022	5.44067	5.90836	5.3835	5.23021	6.18132	5.51252	5.70305	5.50379	5.45924	5.44718	5.18464	5.24232	5.42535	5.38712	5.29438	5.3976	5.17349	5.6414	5.29178	5.35219	5.01694	5.36921	5.73109	5.46644	5.281	5.27402	5.99619	5.18562	5.37767	5.81655	5.72183	5.31067	5.14071	5.22387	5.32605	5.26894
3-Hydroxy-3-methyl-2-oxobutanoic acid	10.2044	M-H	C5H8O4	3.42	9.00483	8.87192	8.77594	8.82721	8.93733	8.87632	8.84042	8.31025	8.50971	8.5628	8.52693	8.86664	8.58646	8.84689	8.81638	8.34608	8.75081	8.93341	8.75932	8.90648	8.79476	8.90068	8.95794	8.85241	8.9075	8.97088	8.89456	8.93048	8.93671	8.66947	8.88443	8.73145	8.65977	8.93122	8.72934	8.92211	8.85933	8.73038	8.83087	8.80907	8.80422
Vitamin H	4.14736	M-H	C10H16N2O3S	-4.89	5.49575	5.2896	5.37954	5.83404	5.67231	5.94055	5.59605	5.81228	5.7025	5.78594	5.67354	6.07846	5.95991	5.91888	5.88397	5.4729	5.7209	5.65679	5.19135	5.63284	5.29931	5.79693	5.55704	5.68619	5.81418	5.48496	5.1474	5.29277	5.69708	5.34354	5.73161	5.70444	5.84924	5.74256	5.73607	5.39679	5.58471	5.67707	5.68551	5.65974	5.65694
Biotin	4.14736	M-H	C10H16N2O3S	-1.89	5.49575	5.2896	5.37954	5.83404	5.67231	5.94055	5.59605	5.81228	5.7025	5.78594	5.67354	6.07846	5.95991	5.91888	5.88397	5.4729	5.7209	5.65679	5.19135	5.63284	5.29931	5.79693	5.55704	5.68619	5.81418	5.48496	5.1474	5.29277	5.69708	5.34354	5.73161	5.70444	5.84924	5.74256	5.73607	5.39679	5.58471	5.67707	5.68551	5.65974	5.65694
beta-hydroxyisovaleric acid	1.32264	M-H	C5H10O3	-3.35	7.12931	7.20321	7.19935	7.2151	7.43213	7.13653	7.53602	7.37819	7.17208	7.09006	7.27979	7.36055	7.36426	7.22317	7.16066	7.33689	7.08903	7.09306	7.11163	7.29746	7.11973	7.1582	7.38101	7.54756	7.19561	7.27455	7.12234	7.2643	7.08663	7.37053	7.24438	7.21223	7.06675	7.4819	7.12215	7.4067	7.11385	7.08568	7.20194	7.25907	7.18417
Hydroxypropionylcarnitine	3.95714	M+H	C10H19NO5	0.39	7.05853	6.74962	6.96486	6.85675	7.63613	6.67039	6.89801	7.42773	6.8173	6.73864	7.05616	6.82943	7.55755	7.32497	7.46716	6.87946	6.78802	7.44292	7.22632	6.96542	7.50845	6.93271	7.02741	6.93453	6.9549	6.92988	6.76648	7.02209	6.92246	6.81987	7.73015	7.02625	7.47427	6.84551	6.73429	7.41358	6.83675	6.67205	6.81321	6.86594	6.77248
2-Hydroxy propionic acid	0.581084	M-H	C3H6O3	-4.9	9.42566	9.80713	9.50735	9.80569	9.92552	9.41457	9.49454	9.23791	9.46735	9.4002	9.29345	9.24838	9.39801	9.54437	9.5976	9.46336	9.62001	9.88742	9.54866	9.41554	9.328	9.71221	9.51557	9.43773	9.40292	9.37166	9.10833	9.67206	9.59998	9.71713	9.65367	9.5481	9.29287	9.60057	9.44346	9.74139	9.56031	9.50826	9.57298	9.58109	9.41557
PC(18:1(9Z)/20:4(5Z,8Z,11Z,14Z))	13.223	M+H	C46H82NO8P	-0.9	8.76163	8.54045	8.52199	8.68498	8.64258	8.56721	8.65854	8.9321	8.65212	8.62856	8.68198	8.98715	8.86482	8.71217	8.63972	8.62428	8.5228	8.57861	8.51198	8.58948	8.544	8.56676	8.61157	8.62252	8.47401	8.51698	8.46327	8.61185	8.58798	8.5893	8.62348	8.6138	8.50435	8.59883	8.37199	8.61789	8.53334	8.52223	8.404	8.61229	8.39994
Candoxatril	6.71211	M-H	C29H41NO7	1.43	5.88554	5.36612	5.12331	6.24311	6.09551	5.82579	6.30663	6.0958	4.6421	5.27402	5.06184	5.55313	5.30647	6.01926	5.82387	5.77492	5.92072	5.95368	6.53033	6.61009	6.68976	6.51317	6.86411	6.86691	6.80457	6.62448	6.85049	6.43044	6.57555	6.5562	6.7937	6.59256	6.43644	6.65681	6.42383	6.90228	6.44607	6.3645	6.28702	6.42796	6.27424
Nicotinic acid	2.18475	M+H	C6H5NO2	0.48	7.53696	7.74686	7.05376	7.52944	7.73216	7.33128	7.78056	7.72162	7.50961	7.71284	7.33076	7.45672	7.52322	7.37712	7.60443	7.62738	7.18542	7.7796	7.40323	7.19416	7.38659	7.55061	7.33791	7.38856	7.63695	7.40081	7.25322	7.23831	7.35054	7.56308	7.38759	7.72517	7.76525	7.51717	7.15853	7.64155	7.65868	7.587	7.51862	7.6553	7.47148
Trimethylamine N-oxide	0.556049	M-H	C3H9NO	3.43	7.12013	6.95474	7.02444	7.89629	7.31041	7.52882	7.92049	7.44112	7.08648	7.34198	7.19577	7.53975	7.91794	6.95904	6.91822	6.89483	6.93338	6.92308	7.10633	6.59891	7.16127	6.31499	6.82111	7.21469	6.69387	6.53838	6.63331	6.84207	6.8956	6.35313	6.57445	6.63649	6.11435	6.28754	6.58527	6.1784	7.1024	7.18126	7.09395	7.1063	7.04272
(R)-1-Aminopropan-2-ol	0.556049	M+H	C3H9NO	3.43	7.12013	6.95474	7.02444	7.89629	7.31041	7.52882	7.92049	7.44112	7.08648	7.34198	7.19577	7.53975	7.91794	6.95904	6.91822	6.89483	6.93338	6.92308	7.10633	6.59891	7.16127	6.31499	6.82111	7.21469	6.69387	6.53838	6.63331	6.84207	6.8956	6.35313	6.57445	6.63649	6.11435	6.28754	6.58527	6.1784	7.1024	7.18126	7.09395	7.1063	7.04272
3-Methylglutarylcarnitine	0.604255	M+H	C13H23NO6	3.72	5.98652	5.8124	5.38667	5.06086	5.64308	5.09512	5.03758	5.3532	5.45545	6.38644	6.10118	5.65175	5.68137	5.53974	5.2009	5.69541	4.88604	4.94323	5.26272	4.96914	5.21087	4.64158	5.29145	5.08298	5.67093	5.58152	6.07638	5.43791	5.45827	5.46453	5.62864	6.07231	5.56968	5.74463	6.16006	6.13614	5.4892	5.61937	5.5427	5.68434	5.49875
4-Hydroxyproline	0.581084	M-H	C5H9NO3	-4.89	6.84098	6.76296	6.97613	7.11398	7.08511	6.79054	7.0026	6.90092	7.02379	6.91933	6.99991	7.1243	7.09574	6.97898	6.99662	6.81079	6.8383	6.76191	6.78203	6.90242	6.80958	6.85114	6.8516	7.00535	6.80629	6.95345	6.8566	6.87282	6.83153	6.81743	6.91784	6.96163	6.75281	6.79532	6.711	6.92517	6.88791	6.81158	6.69756	6.86838	6.84327
5-Amino-2-oxopentanoic acid	0.581084	M-H	C5H9NO3	-4.89	6.84098	6.76296	6.97613	7.11398	7.08511	6.79054	7.0026	6.90092	7.02379	6.91933	6.99991	7.1243	7.09574	6.97898	6.99662	6.81079	6.8383	6.76191	6.78203	6.90242	6.80958	6.85114	6.8516	7.00535	6.80629	6.95345	6.8566	6.87282	6.83153	6.81743	6.91784	6.96163	6.75281	6.79532	6.711	6.92517	6.88791	6.81158	6.69756	6.86838	6.84327
Trans-3-hydroxy-L-proline	0.581084	M+H	C5H9NO3	-4.89	6.84098	6.76296	6.97613	7.11398	7.08511	6.79054	7.0026	6.90092	7.02379	6.91933	6.99991	7.1243	7.09574	6.97898	6.99662	6.81079	6.8383	6.76191	6.78203	6.90242	6.80958	6.85114	6.8516	7.00535	6.80629	6.95345	6.8566	6.87282	6.83153	6.81743	6.91784	6.96163	6.75281	6.79532	6.711	6.92517	6.88791	6.81158	6.69756	6.86838	6.84327
PC(14:0/22:1(13Z))	13.1049	M+H	C44H86NO8P	-3.79	8.70628	8.62081	8.60306	8.63611	8.62306	8.5961	8.7171	8.31966	8.52289	8.68764	8.84697	8.55264	8.71951	8.84214	8.7392	8.61841	8.65166	8.79616	8.6353	8.67318	8.7742	8.69964	8.70751	8.72591	8.66014	8.67474	8.59285	8.64975	8.63458	8.66551	8.67165	8.83447	8.71318	8.77223	8.64189	8.74578	8.60663	8.52219	8.60749	8.76987	8.61419
Ceramide (d18:1/16:0)	9.94867	M+H	C34H67NO3	-0.61	6.97273	6.99121	6.99649	7.1271	6.89153	7.07004	7.06154	7.12857	7.0165	6.95911	6.75656	6.96875	7.0543	7.07747	6.87722	6.91506	6.90586	7.15653	6.89378	7.04177	7.02397	6.98344	7.13038	7.06828	7.06391	7.03213	7.29026	7.01068	7.03443	7.09007	6.96833	6.97343	6.89695	6.97313	6.91705	7.03016	6.98293	6.82216	6.92593	7.02799	6.98168
Decanoylcarnitine	6.74234	M-H	C17H33NO4	-2.61	6.05807	6.03554	5.8129	5.96706	6.00461	5.91746	6.16902	6.26007	6.08736	6.08158	6.12201	6.00276	6.28389	6.02754	6.06367	6.23302	5.73952	6.14083	5.86599	6.01681	5.67483	5.94666	5.67343	6.13642	5.86458	6.17289	5.27745	6.16872	6.00332	6.0932	6.10619	6.15326	5.58776	6.00351	5.9699	6.14674	6.00339	5.98879	5.85334	5.94567	5.90464
PG(16:0/16:0)	7.72227	M+H	C38H75O10P	-1.42	5.228	5.47518	5.47095	5.6717	5.59265	5.54911	5.38486	5.65066	5.46929	4.73121	5.4133	5.54505	5.65568	5.64095	5.54936	5.69791	5.4521	5.72916	5.34483	5.43872	5.47581	5.40304	5.65456	5.4683	5.22023	5.41293	5.8383	5.43946	5.11946	5.52526	5.46539	5.68161	5.04113	5.43023	5.44976	5.63542	5.94044	5.97273	5.80488	5.98062	5.83381
PG(18:3(9Z,12Z,15Z)/18:3(6Z,9Z,12Z))	15.5692	M+H	C42H71O10P	1.32	4.35218	4.5382	4.54629	5.09358	5.00838	5.355	4.35395	5.38388	4.89913	4.40846	4.58271	4.84031	5.63597	4.36454	5.23396	5.05713	4.53968	4.93165	5.78953	6.0031	6.4804	6.39639	6.61657	6.37583	6.36444	6.21587	6.84112	5.95229	6.10769	5.78188	6.42201	5.91791	6.22239	6.22422	5.7129	6.67735	5.78359	5.7636	5.67758	5.94128	5.76988
D-Glucose	0.525941	M+H	C6H12O6	-3.85	8.43962	8.30742	8.26409	8.29794	8.40428	8.20141	8.40688	8.34004	8.28204	8.1671	8.2462	8.31138	8.47148	8.23188	8.26205	8.30946	8.11774	8.3052	8.21269	8.30599	8.19936	8.17996	8.2348	8.39002	8.22068	8.41394	8.1197	8.32401	8.29027	8.2193	8.26911	8.26744	8.16307	8.17214	8.20424	8.24266	8.22851	8.23189	8.24649	8.29984	8.07425
myo-Inositol	0.525941	M+H	C6H12O6	-3.85	8.43962	8.30742	8.26409	8.29794	8.40428	8.20141	8.40688	8.34004	8.28204	8.1671	8.2462	8.31138	8.47148	8.23188	8.26205	8.30946	8.11774	8.3052	8.21269	8.30599	8.19936	8.17996	8.2348	8.39002	8.22068	8.41394	8.1197	8.32401	8.29027	8.2193	8.26911	8.26744	8.16307	8.17214	8.20424	8.24266	8.22851	8.23189	8.24649	8.29984	8.07425
Imidazoleacetic acid	0.556049	M-H	C5H6N2O2	0.19	6.72369	6.74914	6.7428	6.79311	6.55103	6.805	6.94179	6.89711	6.95635	6.70527	6.7069	6.95085	6.9345	6.76234	6.5748	6.77978	6.7329	6.62051	6.41365	6.3476	6.18545	6.58677	6.08025	6.87874	6.48555	6.60795	6.43651	6.79535	6.72503	6.79659	6.6577	6.90746	6.54808	6.38817	6.55895	6.34351	6.63813	6.70406	6.57694	6.61778	6.581
Thymine	0.556049	M-H	C5H6N2O2	0.19	6.72369	6.74914	6.7428	6.79311	6.55103	6.805	6.94179	6.89711	6.95635	6.70527	6.7069	6.95085	6.9345	6.76234	6.5748	6.77978	6.7329	6.62051	6.41365	6.3476	6.18545	6.58677	6.08025	6.87874	6.48555	6.60795	6.43651	6.79535	6.72503	6.79659	6.6577	6.90746	6.54808	6.38817	6.55895	6.34351	6.63813	6.70406	6.57694	6.61778	6.581
5-Hydroxyindoleacetic acid	14.7988	M-H	C10H9NO3	-1.29	7.08906	6.9769	6.8358	7.01443	7.07106	6.83027	7.08678	7.02959	7.05165	7.02035	7.11586	7.06361	7.117	7.08359	7.04324	6.9105	6.96368	7.01951	6.85257	6.81366	6.83296	6.73103	6.9131	6.90903	6.93598	7.02163	6.90189	7.05855	7.01978	7.0092	7.03355	7.07688	6.94174	7.10393	6.94857	7.06554	6.98582	6.9439	6.94743	6.99006	6.79285
Azelaic acid	4.24561	M-H	C9H16O4	-3.02	6.88957	6.75673	6.73946	6.74079	6.82784	6.82055	6.94049	6.87664	6.81101	6.89482	6.9179	6.91926	7.02712	6.92574	6.95696	6.66654	6.72572	6.94386	6.64759	6.88885	6.84572	6.81236	6.88322	6.96414	6.88266	6.90613	6.73526	6.86464	6.80539	6.81658	6.91169	6.88737	6.73334	6.77714	6.76591	6.82343	6.76852	6.80732	6.71191	6.95936	6.83278
11Z-Octadecenylcarnitine	7.916	M+H	C25H47NO4	-1.2	6.92412	6.33735	6.29096	6.16325	6.78715	6.66186	7.12353	6.24963	6.44945	6.498	6.27412	6.5807	6.80368	6.55971	6.37451	7.06275	6.56578	6.57537	6.40503	6.27173	6.50377	6.25502	6.17913	6.45463	6.06688	5.95173	6.08392	5.63215	5.86602	5.95007	6.06097	6.14583	5.93831	6.10225	5.821	6.17579	6.54226	6.60691	6.5026	6.55361	6.61418
Esmolol	3.70367	M-H	C16H25NO4	-4.43	5.95518	5.61143	5.6149	5.87674	5.82259	5.76585	5.56113	5.75983	5.79848	5.84129	5.90444	5.80232	5.80745	5.76729	5.60613	5.84885	5.68506	6.2973	4.85505	5.18584	4.9537	5.05173	4.87335	4.83639	4.73425	4.49568	4.75978	5.11456	4.56004	4.48439	5.42583	5.03761	4.79106	4.42818	4.80394	5.11555	5.3871	5.36959	5.451	5.58432	5.37962
(7S,8S)-DiHODE	7.05817	M-H	C18H32O4	-3.14	6.95266	7.03927	6.86814	6.88499	7.46653	6.7245	6.80541	6.85346	6.79655	6.66067	6.61081	6.66163	7.26974	6.73809	6.74311	7.2954	6.99962	6.93252	6.65038	6.75423	7.14743	6.83186	7.09796	6.88127	6.72693	7.06566	7.09997	7.05118	6.86098	7.20737	7.4035	7.39113	7.72014	7.58564	7.30178	7.49584	6.9124	6.99554	6.84891	6.94149	6.83861
9,10-12,13-Diepoxyoctadecanoate	7.05817	M-H	C18H32O4	-3.14	6.95266	7.03927	6.86814	6.88499	7.46653	6.7245	6.80541	6.85346	6.79655	6.66067	6.61081	6.66163	7.26974	6.73809	6.74311	7.2954	6.99962	6.93252	6.65038	6.75423	7.14743	6.83186	7.09796	6.88127	6.72693	7.06566	7.09997	7.05118	6.86098	7.20737	7.4035	7.39113	7.72014	7.58564	7.30178	7.49584	6.9124	6.99554	6.84891	6.94149	6.83861
9(S)-HPODE	7.05817	M-H	C18H32O4	-3.14	6.95266	7.03927	6.86814	6.88499	7.46653	6.7245	6.80541	6.85346	6.79655	6.66067	6.61081	6.66163	7.26974	6.73809	6.74311	7.2954	6.99962	6.93252	6.65038	6.75423	7.14743	6.83186	7.09796	6.88127	6.72693	7.06566	7.09997	7.05118	6.86098	7.20737	7.4035	7.39113	7.72014	7.58564	7.30178	7.49584	6.9124	6.99554	6.84891	6.94149	6.83861
LysoPC(18:3(6Z,9Z,12Z))	7.28155	M+H	C26H48NO7P	-4.44	7.68144	7.56339	7.73905	7.64126	7.80064	7.58094	7.79475	7.79573	7.62307	7.75694	7.74166	7.75936	7.78909	7.72139	7.64726	7.53127	7.64375	7.61787	7.69725	7.67861	7.52769	7.6882	7.66126	7.766	7.73765	7.63173	7.71679	7.85009	7.85343	7.70765	7.66223	7.82969	7.64326	7.86034	7.71826	7.83738	7.71748	7.56963	7.62451	7.78349	7.57094
Apiose	0.525941	M+H	C5H10O5	-4.35	7.04503	7.00066	6.96659	6.99038	6.9835	6.87657	7.13466	6.97058	7.08201	6.88082	6.9663	7.09165	7.23701	7.00882	6.95988	6.96963	6.82077	6.87511	6.89745	6.96304	6.90067	6.85613	6.91622	7.14316	6.92069	7.04859	6.8111	6.85625	6.93916	6.8976	6.96831	6.96226	6.8274	6.74229	6.84964	6.93842	6.86373	6.97216	6.78528	6.95171	6.87285
2-(2,6-dihydroxy-3,4-dimethoxycyclohexylidene)acetonitrile	12.3185	M+H	C10H15NO4	3.9	7.72848	7.73294	7.96485	7.59508	7.48989	7.86508	7.90185	7.86391	7.81595	7.87969	8.22243	7.91754	7.77557	7.95791	7.95099	7.87162	7.99293	7.83558	7.80471	8.04852	8.04847	7.71757	7.92074	8.1868	7.78065	7.462	7.9415	7.88646	7.42641	8.15146	7.64494	7.6269	8.15326	7.88814	7.77072	8.04568	7.96809	7.90904	7.83573	7.87573	7.9377
Ciliatocholate	6.64903	M-H	C26H46NO7P	-0.86	6.14974	5.98308	6.26584	6.2875	6.59113	6.00187	6.41075	6.35696	6.18273	6.41901	6.12639	6.2084	6.34993	6.0966	6.03614	6.35228	5.92072	5.98188	6.53187	6.61009	6.68986	6.51317	6.86411	6.809	6.75268	6.69162	6.85282	6.42357	6.43114	6.39744	6.79526	6.39925	6.23312	6.65681	6.42383	6.90609	6.20227	6.3645	6.28702	6.42215	6.27424
SM(d18:1/22:0)	13.1049	M+H	C45H91N2O6P	-4.35	8.03509	7.93355	7.87651	8.00433	7.90185	7.89373	8.03761	5.56755	6.04937	5.6241	5.95837	5.90241	5.61833	7.98699	7.97815	7.8321	7.85474	7.98875	7.79167	7.82973	7.89484	7.94449	7.98653	8.02791	7.84412	7.86991	7.78881	7.97499	7.89157	7.85345	7.92508	7.99209	7.85947	8.00612	7.8809	7.97839	7.94641	7.84425	7.87114	7.82639	7.86126
Sarcosine	0.525941	M+H	C3H7NO2	-3.05	6.16593	6.45022	5.97102	6.30635	6.454	5.85189	6.52145	6.52771	6.46392	5.95196	6.13419	6.14586	6.05338	6.28535	5.95771	6.46856	5.92973	5.47017	6.75977	6.58408	6.67035	6.02156	6.62087	6.80612	6.51851	6.66002	6.58082	6.71395	6.366	6.67004	6.63655	6.79226	6.46468	6.81113	6.75158	6.84519	6.40586	6.44827	6.39851	6.35994	6.31758
Cer(d18:0/14:0)	9.47824	M+H	C32H65NO3	-1.54	7.31474	7.37022	7.19766	7.24225	7.25694	7.28229	7.26053	7.37825	7.16935	7.16631	7.18625	7.31779	7.44841	7.39439	7.23915	7.04498	7.27747	7.42545	7.19767	7.60215	7.43389	7.38954	7.49707	7.48705	7.30279	7.37076	7.29291	7.34274	7.47273	7.33854	7.36631	7.42281	7.28171	7.33206	7.28079	7.32938	7.29583	7.17958	7.21966	7.25139	7.09941
6-(2-Hydroxyethoxy)-6-oxohexanoic acid	0.581084	M+H	C8H14O5	-2.87	6.9013	7.00055	7.07654	7.15921	7.15197	6.9866	7.13147	7.09044	7.22566	7.00852	6.98919	7.26607	7.42017	7.15222	7.1077	6.96793	6.98673	7.07817	6.89393	6.97472	6.95642	6.91776	7.15374	7.23994	6.9668	7.00697	7.0177	6.87874	7.01079	6.99522	7.27069	7.3064	7.06053	7.11223	7.05526	7.16607	6.96274	7.11078	6.97126	7.14125	6.99294
4,6,7-Trihydroxy-1,2,3,4-tetrahydroisoquinoline	0.581084	M-H	C9H11NO3	-4.18	6.30459	6.27377	5.97566	5.40252	5.5114	5.47343	5.85657	6.30259	6.32052	5.8428	6.29804	6.43033	6.28592	5.8229	6.07176	5.80215	5.61924	6.02026	6.15922	6.01606	5.87486	5.89135	5.82607	6.40582	6.04479	6.50205	6.29411	6.26343	6.02585	6.06853	6.18783	6.45049	6.45743	6.51212	6.16051	6.17261	6.07955	6.16847	6.09369	6.09344	6.0086
PC(18:1(11Z)/20:0)	13.2846	M+H	C46H90NO8P	-3.65	6.73015	6.81151	6.68401	6.51304	6.44583	6.57889	6.72897	5.53599	4.4871	6.27383	6.52083	4.50847	6.19343	6.91993	6.91105	6.72234	6.69262	7.00992	6.58632	6.76601	6.93916	6.86992	6.80983	6.88355	6.65099	6.78079	6.74015	6.70242	6.49453	6.68161	6.84032	6.85819	6.78097	6.73573	6.69498	6.92185	6.59352	6.76384	6.67625	6.79663	6.7309
gamma-Aminobutyric acid	0.556049	M+H	C4H9NO2	2.08	7.12646	7.36371	7.13028	7.18668	7.2266	7.0138	7.12737	7.23235	7.13717	7.19678	7.07439	7.44772	7.26322	7.42337	7.24694	7.20107	7.07065	7.0362	6.83879	6.76298	7.03377	7.12656	6.99837	7.07693	6.95193	7.11331	7.10856	7.01714	7.01424	6.80124	7.06536	7.07462	6.90357	7.00472	6.84033	7.22345	6.9579	6.97242	7.08729	7.14292	7.06519
3-Aminobutanoic acid	0.556049	M+H	C4H9NO2	2.08	7.12646	7.36371	7.13028	7.18668	7.2266	7.0138	7.12737	7.23235	7.13717	7.19678	7.07439	7.44772	7.26322	7.42337	7.24694	7.20107	7.07065	7.0362	6.83879	6.76298	7.03377	7.12656	6.99837	7.07693	6.95193	7.11331	7.10856	7.01714	7.01424	6.80124	7.06536	7.07462	6.90357	7.00472	6.84033	7.22345	6.9579	6.97242	7.08729	7.14292	7.06519
4-Aminobutyric acid	0.556049	M+H	C4H9NO2	2.08	7.12646	7.36371	7.13028	7.18668	7.2266	7.0138	7.12737	7.23235	7.13717	7.19678	7.07439	7.44772	7.26322	7.42337	7.24694	7.20107	7.07065	7.0362	6.83879	6.76298	7.03377	7.12656	6.99837	7.07693	6.95193	7.11331	7.10856	7.01714	7.01424	6.80124	7.06536	7.07462	6.90357	7.00472	6.84033	7.22345	6.9579	6.97242	7.08729	7.14292	7.06519
7-hydroxy-6-methoxy-2H-1,3-benzodioxole-5-carboxylic acid	5.30777	M-H	C9H8O6	-3.13	4.92881	5.81307	5.14871	5.20384	5.24129	6.14075	5.25386	5.24787	4.45942	5.3632	5.15537	5.90573	4.53787	5.57127	4.44725	5.19809	5.4375	5.34704	5.87039	5.99072	5.67536	5.50264	5.56305	6.31296	5.35497	5.31191	5.32462	5.45121	5.35434	5.83347	5.42359	5.43008	5.26258	5.37394	5.2736	5.3461	5.32596	5.37577	5.47478	5.47032	5.35754
10,16-Dihydroxyhexadecanoic acid	7.18365	M-H	C16H32O4	-2.34	4.7391	4.90447	4.47379	4.43942	4.84485	5.47186	4.91233	5.01935	4.81039	4.67546	4.63017	4.71234	5.07112	5.13211	4.45459	4.59618	4.49892	4.48514	4.80277	4.60032	4.56598	4.99905	5.04882	4.76235	4.75648	5.05665	4.34638	4.73929	4.67816	4.6056	4.41482	4.71958	4.34603	4.8874	4.53833	4.93906	4.56478	4.63004	4.69073	4.64994	4.67536
Ornithine	0.556049	M+H	C5H12N2O2	-0.67	6.80786	6.65145	6.74887	6.82006	6.75653	6.6025	6.69579	6.75869	6.90817	6.75534	6.79793	7.15279	6.96889	6.80009	6.94448	6.40728	6.62654	6.69273	6.68423	6.96254	6.64944	6.67126	6.64563	6.86557	6.87508	6.89058	6.74671	6.8431	6.68679	6.84833	6.84517	6.80902	6.6192	6.79457	6.72105	6.69574	6.6888	6.73195	6.74905	6.66606	6.63942
LysoPE(0:0/18:4(6Z,9Z,12Z,15Z))	4.34	M+H	C23H40NO7P	-1.08	6.54098	5.53198	5.96172	5.90326	6.11806	6.70799	6.0244	5.84511	6.35547	5.81601	6.21975	6.0272	5.85743	6.04007	5.98249	5.94289	6.0249	6.64649	5.33077	5.27984	5.41312	5.41151	5.16895	5.43741	5.24559	5.0336	5.79654	5.76899	4.81677	5.42066	5.71109	4.66059	5.45739	5.1188	4.80279	5.30517	5.7263	5.84846	5.78992	5.76548	5.72528
Methyl aminolevulinate	0.556049	M+H	C6H11NO3	0.43	7.28635	6.82729	6.96399	7.11027	6.70518	6.9181	7.18998	6.9156	7.36309	7.16792	7.24432	7.15284	7.25695	7.25321	7.25588	7.04328	7.0409	7.10922	6.97859	6.82484	6.92189	6.60245	6.92727	7.00308	7.10973	7.18487	6.78723	6.8827	6.92254	6.77039	6.85345	6.92622	6.90108	6.84715	6.59062	6.77652	6.95801	6.9932	6.87791	6.88469	6.94616
PC(16:1(9Z)/22:2(13Z,16Z))	9.29816	M+H	C46H86NO8P	-4.56	8.77653	8.37019	8.23851	8.37293	8.52705	8.29071	8.4552	8.30464	8.49351	8.5074	8.58395	8.47405	8.54176	8.43285	8.39205	8.5961	8.26613	8.37011	8.5347	8.49608	8.42139	8.53706	8.57225	8.59091	8.54638	8.74929	8.5208	8.47213	8.42401	8.52816	8.41941	8.50449	8.30507	8.45281	8.32688	8.43538	8.29493	8.40598	8.33719	8.38168	8.21682
Galactonic acid	0.525941	M-H	C6H12O7	-4.12	6.83762	6.87881	6.93404	7.07866	6.79697	6.88337	6.87934	6.89279	6.91686	6.84443	7.04115	6.98784	7.32991	7.04997	6.77033	6.82928	6.929	6.68102	6.77106	6.83101	6.90988	6.84287	6.92697	7.10705	6.88858	7.00471	6.83341	6.8342	6.94915	7.10828	7.05978	6.93275	6.82148	6.86476	6.91004	6.93461	6.79627	6.95377	6.86062	6.88273	6.86368
Gluconic acid	0.525941	M-H	C6H12O7	-4.12	6.83762	6.87881	6.93404	7.07866	6.79697	6.88337	6.87934	6.89279	6.91686	6.84443	7.04115	6.98784	7.32991	7.04997	6.77033	6.82928	6.929	6.68102	6.77106	6.83101	6.90988	6.84287	6.92697	7.10705	6.88858	7.00471	6.83341	6.8342	6.94915	7.10828	7.05978	6.93275	6.82148	6.86476	6.91004	6.93461	6.79627	6.95377	6.86062	6.88273	6.86368
Nonanoylcarnitine	6.52283	M-H	C16H31NO4	0.69	5.62186	5.39293	5.1246	5.34006	5.67354	5.32224	5.43586	5.31952	5.55844	5.69045	5.6752	5.56814	5.67548	5.59641	5.38834	5.48727	5.45587	5.34472	5.2903	5.20333	5.16245	5.33951	5.33482	5.44305	5.44863	5.648	5.18114	5.49967	5.53852	5.5238	5.31069	5.40788	5.33386	5.27761	5.40881	5.67695	5.32326	5.31832	5.31984	5.40557	5.13891
1,4-Diaminobutane	0.498449	M-H	C4H12N2	2.6	5.48528	5.40064	5.28321	5.75498	5.4664	5.27381	5.51138	5.45623	5.51479	5.32546	5.35482	5.53046	5.22214	5.70977	5.99109	5.33504	5.25597	5.50005	5.22366	5.64066	5.44907	5.75498	5.72204	5.76816	5.64616	5.50803	6.06827	5.74087	5.73818	5.73913	5.52042	5.56995	5.74822	5.63804	5.3661	5.43631	5.43906	5.38697	5.32766	5.57754	5.32941
Putrescine	0.498449	M-H	C4H12N2	2.6	5.48528	5.40064	5.28321	5.75498	5.4664	5.27381	5.51138	5.45623	5.51479	5.32546	5.35482	5.53046	5.22214	5.70977	5.99109	5.33504	5.25597	5.50005	5.22366	5.64066	5.44907	5.75498	5.72204	5.76816	5.64616	5.50803	6.06827	5.74087	5.73818	5.73913	5.52042	5.56995	5.74822	5.63804	5.3661	5.43631	5.43906	5.38697	5.32766	5.57754	5.32941
Phytosphingosine	6.01079	M-H	C18H39NO3	0.17	8.59572	8.63131	8.6445	8.6794	8.696	8.46392	8.39556	8.84126	8.67666	8.45723	8.20076	8.42305	8.52965	8.27229	8.32674	8.64856	8.57142	8.51347	8.61965	8.70121	8.7044	8.69892	8.85283	8.70759	8.48334	8.58499	8.82355	8.7408	8.4671	8.85859	8.93005	8.80065	8.7522	8.86618	8.65659	8.63319	8.3851	8.54284	8.39797	8.5932	8.4805
LysoPC(24:1(15Z))	8.98905	M+H	C32H64NO7P	1.26	6.68298	6.37677	6.43652	6.38923	6.36921	6.41584	6.44499	6.60113	6.52575	6.55708	6.33972	6.46581	6.54924	6.27726	6.31351	6.26871	6.50594	6.44773	6.39528	6.31948	6.39711	6.53116	6.51214	6.34168	6.39924	6.41378	6.29887	6.48388	6.57548	6.33269	6.37415	6.63784	6.36635	6.51597	6.24377	6.4979	6.42304	6.28809	6.27345	6.52141	6.36945
Tyramine	12.3742	M+H	C8H11NO	1.21	5.81172	5.82023	5.8917	5.54132	5.49617	5.86569	5.95058	6.32313	5.99626	5.88293	5.90695	6.15539	6.34312	5.60308	5.51327	6.02481	5.71695	5.97184	6.1101	5.58693	6.05971	5.8114	5.70552	5.44086	6.04696	5.57532	5.70913	5.63239	5.8123	5.86203	5.70023	6.13266	5.90313	5.84519	6.05544	5.60489	5.81733	5.62364	5.7159	5.80437	5.64653
Propanedial	0.525941	M+H	C3H4O2	-3.45	7.12313	6.98625	6.91273	6.93261	7.052	6.90783	7.02291	7.03411	6.95529	6.91601	6.88432	6.95264	7.13916	6.85066	6.83833	6.98869	6.79232	6.97757	6.85131	6.9568	6.84656	6.81256	6.88333	7.07746	6.8039	7.06118	6.74381	6.95547	6.93944	6.86023	6.95449	6.8352	6.81818	6.94779	6.87915	6.96534	6.90043	6.81713	6.94353	6.95713	6.76127
SM(d18:1/22:1(13Z))	13.1049	M+H	C45H89N2O6P	-1.27	7.63434	7.54981	7.44009	7.45299	7.45771	7.59822	7.70116	5.65653	5.448	7.56724	7.55934	6.33573	7.53049	7.65277	7.64606	7.45443	7.43287	7.58008	7.45611	7.46775	7.46109	7.45443	7.51945	7.61818	7.47256	7.51437	7.39431	7.45145	7.39227	7.46638	7.58136	7.53496	7.62177	7.68094	7.49959	7.56772	7.39289	7.51089	7.31897	7.44956	7.38634
PC(o-16:1(9Z)/18:0)	13.1614	M+H	C42H84NO7P	0.12	7.87844	7.74984	7.70266	7.78582	7.98891	7.80926	8.0046	6.66642	6.57529	7.80042	7.8958	7.93972	7.97069	7.99804	7.74976	8.0122	7.686	8.14583	7.91313	7.89914	7.83002	7.83367	7.96494	7.92298	7.86659	7.94503	7.85679	7.65495	7.75342	7.82461	8.03028	8.00968	8.31585	8.24546	7.7214	7.74678	7.7083	7.73354	7.65237	7.72238	7.51723
3, 5-Tetradecadiencarnitine	6.26805	M+H	C21H37NO4	-1.3	5.69853	5.62136	5.62351	5.79193	6.15293	5.22822	5.76945	5.63962	5.63694	5.40931	4.98558	4.77465	5.77408	5.12954	5.34657	6.51312	5.74448	5.58873	4.74992	5.3206	5.85416	5.14597	5.72821	5.59009	4.31523	4.57686	5.28032	5.08359	4.50827	5.21999	5.26751	5.29612	5.4278	5.66367	5.35072	5.50037	5.39141	5.31574	5.24029	5.32494	5.1811
LysoPE(0:0/18:3(9Z,12Z,15Z))	4.40534	M+H	C23H42NO7P	-2.04	6.25426	6.36388	6.00035	6.29372	6.60889	6.40342	6.23478	6.09158	6.36593	6.37015	6.07274	6.16952	6.76402	6.41794	6.18231	6.15388	6.48713	6.32138	6.35511	6.38112	6.63877	6.32494	6.32335	6.52003	6.41582	6.5445	6.16335	6.31658	6.35426	6.24707	6.66743	6.81936	6.57533	6.79558	6.45728	6.9318	6.43259	6.48326	6.37623	6.36234	6.44835
LysoPE(18:3(6Z,9Z,12Z)/0:0)	4.40534	M+H	C23H42NO7P	-2.04	6.25426	6.36388	6.00035	6.29372	6.60889	6.40342	6.23478	6.09158	6.36593	6.37015	6.07274	6.16952	6.76402	6.41794	6.18231	6.15388	6.48713	6.32138	6.35511	6.38112	6.63877	6.32494	6.32335	6.52003	6.41582	6.5445	6.16335	6.31658	6.35426	6.24707	6.66743	6.81936	6.57533	6.79558	6.45728	6.9318	6.43259	6.48326	6.37623	6.36234	6.44835
Abscisic alcohol	6.42341	M-H	C15H22O3	-2.68	5.42023	5.25082	5.57588	5.44812	5.69003	5.38791	5.7044	5.61667	5.61082	5.46874	5.63292	5.52345	5.28514	5.56192	5.32579	5.47604	5.08505	5.66532	5.90917	5.95154	6.01878	5.78886	5.95324	5.95106	5.77607	6.06018	5.94003	6.10063	5.84028	5.55651	5.85713	5.72113	5.67219	5.72246	5.548	6.00148	5.71519	5.54556	5.54716	5.70762	5.68723
Ipomeamarone	6.42341	M-H	C15H22O4	-2.68	5.42023	5.25082	5.57588	5.44812	5.69003	5.38791	5.7044	5.61667	5.61082	5.46874	5.63292	5.52345	5.28514	5.56192	5.32579	5.47604	5.08505	5.66532	5.90917	5.95154	6.01878	5.78886	5.95324	5.95106	5.77607	6.06018	5.94003	6.10063	5.84028	5.55651	5.85713	5.72113	5.67219	5.72246	5.548	6.00148	5.71519	5.54556	5.54716	5.70762	5.68723
Gemfibrozil	6.42341	M-H	C15H22O3	-2.68	5.42023	5.25082	5.57588	5.44812	5.69003	5.38791	5.7044	5.61667	5.61082	5.46874	5.63292	5.52345	5.28514	5.56192	5.32579	5.47604	5.08505	5.66532	5.90917	5.95154	6.01878	5.78886	5.95324	5.95106	5.77607	6.06018	5.94003	6.10063	5.84028	5.55651	5.85713	5.72113	5.67219	5.72246	5.548	6.00148	5.71519	5.54556	5.54716	5.70762	5.68723
Hexadecasphinganine	5.94662	M-H	C16H35	-0.56	9.1912	8.86432	8.44605	8.47504	8.57153	9.01869	8.96049	8.60904	8.93115	8.84635	8.99758	9.05	9.04281	9.05445	9.01282	8.50166	8.6242	8.79097	8.96278	8.9119	8.59435	8.79322	8.65293	8.91191	9.08792	9.05466	8.71443	8.86504	8.80817	8.65958	8.75752	8.813	8.88507	8.66168	8.53727	8.77095	8.99929	9.03854	9.04045	8.93357	9.01256
10-Hydroxydecanoic acid	5.91508	M-H	C10H20O3	-3.03	6.58349	6.16175	5.90138	5.89912	6.21215	6.61253	6.57205	6.00929	6.17738	6.10384	6.11613	6.24271	6.65276	6.14544	6.13899	6.38006	6.16369	6.07342	5.8337	5.59141	6.20131	5.60852	5.89385	5.84174	5.73918	5.83582	5.81818	5.64464	5.69409	5.63055	5.69868	5.91533	5.65472	5.9525	5.53404	6.0269	6.0629	6.21269	6.12632	6.11618	6.09603
Suberic acid	3.79896	M-H	C8H12O4	-3.99	6.35131	6.68164	6.75629	6.58413	6.64479	6.55645	6.58706	6.8865	6.85775	6.31898	6.65931	6.98271	6.96908	6.54992	6.63819	6.54318	6.62836	6.52364	6.24449	6.52254	6.38242	5.744	6.65864	6.57227	6.61594	6.16311	6.45356	6.50577	6.48044	6.5504	6.60917	6.58356	6.40123	6.47494	6.29813	6.69086	6.5741	6.55048	6.48163	6.76382	6.59392
Sphingosine	6.96531	M+H	C18H37NO2	-0.5	6.68498	6.61033	6.43005	6.62925	6.50393	6.32243	6.75414	6.57193	6.53871	6.54043	6.45452	6.70162	6.62682	6.75062	6.57519	6.38993	6.4322	6.43232	7.03506	7.23824	6.44047	6.59051	6.52135	7.46014	6.55416	6.59042	6.42601	6.59067	6.65147	6.69444	6.59271	6.58537	6.47649	6.43697	6.32369	6.75698	6.7332	6.83699	6.81833	6.75625	6.83245
Spermidine	0.498449	M+H	C7H19N3	-1	5.5612	6.16302	5.90172	6.05937	5.99865	6.09601	6.0725	6.02826	5.98777	5.51576	5.58623	6.59391	6.09543	6.45945	5.48075	5.93876	5.95536	6.16769	6.36231	6.57389	6.5731	6.07145	6.1894	6.7864	6.55588	6.52927	6.20011	6.12685	6.37699	6.51646	6.19772	6.48665	6.48246	6.3968	6.21413	6.11972	6.18447	6.24587	6.13557	6.39544	6.29109
Olivose	0.581084	M+H	C6H12O4	-3.57	5.96851	6.08352	6.03451	6.28969	5.4063	5.90169	6.13812	6.13334	6.15284	6.02979	6.17901	6.102	6.49601	6.14078	5.47189	5.97829	6.04866	5.96269	6.46135	5.90688	6.50198	5.84643	6.0277	6.06896	6.04511	6.10644	6.55792	6.15677	5.82685	6.11795	5.82963	5.70589	5.91667	5.60528	5.68997	6.2008	5.80379	5.86188	5.84244	6.0648	5.86857
15-Methylpalmitate	9.56686	M-H	C17H34O2	-3.19	5.72849	5.85316	6.01814	5.85393	6.06716	5.9494	6.50069	6.28499	5.83835	6.10109	6.22061	5.98659	5.95298	5.98417	5.58519	6.28424	5.72723	6.15097	5.7181	5.90911	5.67084	6.01139	5.6867	6.08356	6.03571	5.95764	5.98148	5.97449	5.96316	5.96493	6.11495	6.24369	5.77589	5.99185	6.21329	6.03148	6.10559	6.22362	6.18603	6.1178	6.16374
Conhydrinone	5.91508	M-H	C8H15NO	-3.88	4.55391	4.57812	4.21972	4.55829	4.79329	4.4027	4.94039	4.97183	4.57629	4.69966	5.05268	4.82183	4.88215	4.71166	4.37894	4.3975	4.2746	4.29624	4.30858	4.39064	4.36411	4.65654	4.39093	4.33575	4.39196	4.40942	4.43955	4.40587	4.37944	4.48748	4.76649	4.56404	4.21287	4.29565	4.28086	4.56719	4.22745	4.37445	4.2932	4.44367	4.41309
Propranolol	4.59653	M+H	C16H21NO2	-0.55	7.81985	7.64031	7.27175	7.2917	7.30115	7.68354	7.67399	7.43519	7.71067	7.58687	7.73936	7.76296	7.82899	7.765	7.7072	7.25012	7.54263	7.42884	7.3644	7.30336	7.30706	7.42198	7.42765	7.6236	7.66214	7.69129	7.31155	7.50568	7.50581	7.60742	7.36782	7.45726	7.46504	7.35812	7.27699	7.5596	7.51807	7.52722	7.66559	7.60459	7.55701
N-Heptanoylhomoserine lactone	3.76858	M+H	C11H19NO3	-0.93	5.40166	5.35336	5.22893	5.28188	5.60162	5.304	5.89627	5.85479	5.87472	5.43961	5.62577	5.33755	5.71315	5.37054	5.43456	5.46889	5.39084	5.04951	5.18648	5.55814	5.25762	5.77483	5.38416	5.95337	5.35466	5.82172	5.79399	5.72491	5.94211	5.89729	5.75897	5.60896	5.32258	5.48632	5.2322	5.349	5.72774	5.54638	5.58873	5.60816	5.62858
LysoPC(20:1(11Z))	8.23825	M+H	C28H56NO7P	-0.43	7.12661	6.98409	6.97584	6.9919	7.14468	6.87088	6.96919	6.7698	6.91865	6.90065	6.86305	7.23173	7.3579	7.14614	7.1548	6.79568	7.00074	6.77646	6.98186	7.14794	7.27932	6.92495	7.15998	6.97892	6.8821	7.09088	7.11624	7.05293	7.03576	6.97205	6.90945	6.95657	7.10398	7.06696	6.83223	6.997	6.91324	7.08887	6.98815	7.03581	6.92337
glycolithocholicacid	4.95194	M+H	C26H43NO4	-4.13	7.66306	6.61839	7.0534	7.13284	7.56825	6.89117	7.73954	7.74279	6.72572	6.75719	7.26574	7.54196	7.31582	6.9994	6.51448	6.35867	6.713	6.3746	6.6274	7.02639	6.34561	6.6047	6.16471	7.47085	6.68731	7.18566	6.56955	7.18025	7.01164	7.09695	7.04583	6.76495	6.30307	6.52139	6.97812	6.1645	7.20052	7.0247	7.0365	7.27424	7.10654
Glycocholic acid	4.95194	M+H	C26H43NO6	-4.13	7.66306	6.61839	7.0534	7.13284	7.56825	6.89117	7.73954	7.74279	6.72572	6.75719	7.26574	7.54196	7.31582	6.9994	6.51448	6.35867	6.713	6.3746	6.6274	7.02639	6.34561	6.6047	6.16471	7.47085	6.68731	7.18566	6.56955	7.18025	7.01164	7.09695	7.04583	6.76495	6.30307	6.52139	6.97812	6.1645	7.20052	7.0247	7.0365	7.27424	7.10654
Tetracosanoic acid	8.89648	M-H	C24H48O2	-2.4	5.83849	5.76151	5.73479	5.697	5.9541	6.05242	6.00415	5.91177	5.79933	5.77497	5.94186	5.86907	6.07936	6.10057	6.10793	5.80497	5.87923	5.43644	5.42174	5.67993	5.39375	5.62498	5.38931	5.82901	5.33817	5.70927	5.88218	6.00806	5.88711	5.54487	5.90118	5.8625	5.89181	6.01354	5.76023	5.96536	5.98186	5.89227	5.93889	5.96077	5.74766
L-Octanoylcarnitine	4.92045	M+H	C15H29NO4	-0.04	5.61968	5.61392	5.73483	5.84185	5.9957	5.64036	5.80381	5.696	5.47169	5.70486	5.55944	5.36407	5.75645	5.69598	5.93396	6.3634	5.42893	5.64406	5.47052	5.61502	5.87995	5.69811	5.66107	5.41953	5.35002	5.17327	5.13932	5.3825	5.52501	5.7485	5.13778	5.75845	5.6491	5.7191	5.50399	5.56269	5.56437	5.64236	5.56708	5.49837	5.52962
PC(20:3(5Z,8Z,11Z)/14:1(9Z))	9.2358	M+H	C42H76NO8P	0.67	7.2357	6.90643	6.29953	7.14076	7.2447	6.51147	7.10887	7.05138	6.60095	6.71427	7.01318	6.97503	7.17827	6.69161	6.79135	6.5444	6.53974	6.62665	6.85699	6.69543	6.92328	6.89515	7.20544	7.0092	6.96321	6.73473	7.03104	6.95943	6.66067	6.88224	7.0085	6.48532	6.85645	6.96735	6.61471	7.08538	6.94784	6.85128	6.74666	6.95269	6.74089
LysoPE(20:3(5Z,8Z,11Z)/0:0)	6.90194	M+H	C25H46NO7P	-1.25	6.24085	5.73114	6.50699	6.35628	6.27647	5.45747	6.46073	6.59613	5.76288	6.23649	6.20514	6.2585	6.08072	5.88558	5.78746	6.17902	5.85252	6.49893	6.04201	6.14993	6.32234	6.26203	6.23401	6.27823	6.31865	6.26877	6.47973	6.35389	6.20481	6.12877	6.3772	6.32095	5.64036	6.20483	6.0799	6.06502	6.05728	6.09011	5.93358	6.24609	6.07602
PC(20:1(11Z)/14:1(9Z))	9.29816	M+H	C42H80NO8P	0.12	9.81596	9.60359	9.58246	9.7861	9.64114	9.75081	9.92001	9.77346	9.77309	9.89315	9.96175	9.53004	9.75718	9.87518	9.82753	9.67226	9.77793	9.70039	9.68822	9.73547	9.79103	9.78394	9.67181	9.93807	9.69528	9.78372	9.46195	9.82595	9.78322	9.86088	9.78319	9.91441	9.61004	9.8692	9.69201	9.60926	9.55629	9.76608	9.70008	9.81487	9.71162
Ceramide	8.36344	M+H	C30H59NO3	2.47	5.51798	5.39248	5.68003	5.64021	5.60693	5.54925	5.52587	6.04068	5.92877	5.34691	5.63117	5.75689	5.99241	5.10918	5.655	5.6537	5.09202	5.66381	5.75092	5.70433	5.66514	5.50761	5.67234	5.74131	5.12247	5.31237	5.50838	5.25922	5.41107	5.76483	5.57589	5.29969	5.34186	5.90575	5.76448	5.54843	5.70178	5.56675	5.45844	5.66907	5.54833
Linoleyl carnitine	7.46899	M+H	C25H45NO4	-1.79	6.53923	6.38873	6.65146	6.34856	7.05395	6.35651	6.98908	6.43399	6.06305	6.6008	6.52234	6.46584	6.45963	6.36268	6.02402	7.15695	6.44567	6.85676	6.15539	6.52132	6.37443	6.40891	6.22881	6.76619	5.85522	6.29457	6.09057	5.97178	6.2604	6.12043	6.18232	6.52631	5.99831	6.33006	5.98257	6.42272	6.49659	6.39328	6.23722	6.49279	6.38509
citric acid	0.581084	M-H	C8H8O7	-3.07	6.22782	6.62786	6.3713	6.68742	6.66889	6.91138	6.95003	6.45239	6.74249	6.58957	6.71934	6.75142	6.90339	6.6938	6.5075	6.15925	6.30255	6.48722	6.45	6.48419	6.463	6.65156	6.52065	6.70113	6.50018	6.5426	6.53609	6.30812	6.69176	6.49528	6.69834	6.63744	6.56159	6.45275	6.57391	6.55693	6.54786	6.54342	6.37486	6.54805	6.35788
isocitric acid	10.1481	M-H	C6H8O7	4.72	6.22782	6.62786	6.3713	6.68742	6.66889	6.91138	6.95003	6.45239	6.74249	6.58957	6.71934	6.75142	6.90339	6.6938	6.5075	6.15925	6.30255	6.48722	6.45	6.48419	6.463	6.65156	6.52065	6.70113	6.50018	6.5426	6.53609	6.30812	6.69176	6.49528	6.69834	6.63744	6.56159	6.45275	6.57391	6.55693	6.54786	6.54342	6.37486	6.54805	6.35788
Tetradecanoylcarnitine	7.08983	M-H	C21H41NO4	-0.68	5.74041	5.68645	5.59805	5.65466	6.22061	5.28132	6.21899	5.8743	5.25553	5.81353	5.62727	5.45896	5.5887	5.4719	4.63657	6.48892	5.49626	6.04755	5.23116	5.54087	6.0852	5.55253	6.11129	5.80317	4.53832	5.19354	5.15366	5.33031	5.24359	5.49931	5.33359	5.64759	4.75035	5.67307	5.3822	5.63817	5.72558	5.60149	5.50182	5.68264	5.52299
SM(d18:0/16:0)	13.1049	M+H	C39H81N2O6P	-4.99	7.45577	7.44579	7.26475	7.56629	7.46275	7.28699	7.29515	7.52359	7.3591	7.44284	7.3253	7.35574	7.5134	7.41354	7.26515	7.20415	7.201	7.53226	7.23109	7.15791	7.35467	7.71864	7.33934	7.37795	7.31903	7.65603	7.2875	7.32275	7.31389	7.3856	7.33319	7.36689	7.13095	7.30641	7.15716	7.3221	7.20363	7.04644	7.14358	7.31824	7.06013
LysoPE(0:0/16:1(9Z))	5.6275	M+H	C21H42NO7P	1.22	6.56511	6.32077	6.33924	6.66097	6.57296	6.6363	6.54128	6.42096	6.69583	6.112	6.43739	6.57249	6.60293	6.4605	6.42609	6.66253	6.46698	6.57176	6.27639	6.45422	6.81931	6.45107	6.93029	6.89814	6.78328	6.62064	6.96068	6.49329	6.50891	6.76893	6.92238	6.55951	6.43278	6.72814	6.48304	6.84538	6.42722	6.18299	6.33482	6.41125	6.2828
LysoPE(16:1(9Z)/0:0)	5.6275	M+H	C21H42NO7P	1.22	6.56511	6.32077	6.33924	6.66097	6.57296	6.6363	6.54128	6.42096	6.69583	6.112	6.43739	6.57249	6.60293	6.4605	6.42609	6.66253	6.46698	6.57176	6.27639	6.45422	6.81931	6.45107	6.93029	6.89814	6.78328	6.62064	6.96068	6.49329	6.50891	6.76893	6.92238	6.55951	6.43278	6.72814	6.48304	6.84538	6.42722	6.18299	6.33482	6.41125	6.2828
1-Phenyl-1,3-pentadecanedione	6.13795	M-H	C21H32O2	0.34	5.87691	6.28602	6.03548	6.20936	6.34787	5.81711	6.17146	6.38755	6.02691	6.18421	6.11532	5.94032	6.09827	5.9367	6.01168	6.09004	6.19455	6.12488	6.21202	6.24882	6.16544	6.20457	6.2647	6.3621	6.04167	6.13571	6.26223	6.15068	6.17418	6.21833	6.26414	6.30402	6.09857	6.30113	6.14604	6.28843	6.12847	6.00664	6.10882	6.16125	5.90426
LysoPE(20:4(8Z,11Z,14Z,17Z)/0:0)	6.90194	M+H	C25H44NO7P	-0.53	7.34498	6.93981	6.85027	6.99264	6.90399	7.07668	7.42074	6.72602	6.94224	6.88751	7.16734	7.17896	7.32941	7.09937	7.26801	6.86531	6.90413	6.81513	6.90684	6.81926	6.71749	6.65959	6.72426	6.81182	6.94837	7.06218	7.10158	7.03979	6.7863	6.81642	6.77115	6.90145	7.0941	6.83657	6.72195	6.80911	6.9336	7.05871	7.03808	7.01767	7.10379
LysoPE(0:0/20:4(8Z,11Z,14Z,17Z))	6.90194	M+H	C25H44NO7P	-0.53	7.34498	6.93981	6.85027	6.99264	6.90399	7.07668	7.42074	6.72602	6.94224	6.88751	7.16734	7.17896	7.32941	7.09937	7.26801	6.86531	6.90413	6.81513	6.90684	6.81926	6.71749	6.65959	6.72426	6.81182	6.94837	7.06218	7.10158	7.03979	6.7863	6.81642	6.77115	6.90145	7.0941	6.83657	6.72195	6.80911	6.9336	7.05871	7.03808	7.01767	7.10379
PC(o-18:0/18:0)	12.9893	M+H	C44H90NO7P	-1.25	5.87201	5.80205	5.58845	5.88964	5.58186	5.80786	5.86796	5.44688	5.78372	5.70038	5.52479	5.5801	5.6045	5.48022	5.62271	5.4765	5.43755	5.85042	4.49729	4.5259	5.19281	5.22132	4.58774	5.44541	5.20697	4.59861	5.33946	5.59538	5.3756	4.57325	5.47119	5.32065	4.52114	5.14703	5.23993	5.36287	5.49407	5.47963	5.30639	5.38814	5.37921
Cer(t18:0/16:0)	5.94662	M+H	C34H69NO4	-1.58	5.28442	5.67279	5.73824	5.11689	5.2326	5.58652	5.12395	5.5173	4.29459	5.4148	5.16047	5.54199	5.06095	5.76139	5.63521	4.59479	5.45846	5.09576	5.5082	5.92584	5.93249	5.29731	5.97599	5.84713	5.71938	5.93333	5.15674	5.37761	5.46501	5.57949	5.76003	5.72177	5.31689	5.34853	5.33631	5.4347	5.5717	5.53977	5.7255	5.72483	5.65373
PG(18:1(11Z)/22:5(7Z,10Z,13Z,16Z,19Z))	13.2846	M+H	C46H79O10P	-2.77	5.87257	5.80035	6.23101	6.63039	6.50293	6.4143	5.99509	6.29509	6.00322	6.73124	6.21462	5.85063	6.64928	6.47461	5.8803	6.27274	5.83942	6.3563	6.37212	6.48999	6.58749	6.46666	6.4051	6.4639	6.43622	6.4247	6.50191	6.36675	6.55965	6.48669	6.64772	6.1981	6.09124	5.7301	6.04412	6.28885	6.28465	6.1513	6.11958	6.29466	6.04012
LysoPC(20:4(8Z,11Z,14Z,17Z))	6.90194	M+H	C28H50NO7P	-0.29	8.56927	7.99472	8.29592	8.39049	8.56812	8.23971	8.61073	8.3499	8.13741	8.55483	8.51522	8.44353	8.42402	8.43274	8.41269	8.32403	8.01354	8.31005	8.40827	8.39879	8.25794	8.40011	8.27893	8.35211	8.47843	8.59812	8.24701	8.55285	8.49444	8.55716	8.38572	8.51397	8.32522	8.53432	8.2334	8.46731	8.436	8.2337	8.32275	8.46622	8.23498
3-Methyl-2-oxobutanoic acid	1.13279	M-H	C6H12O2	-3.35	7.03067	6.97923	6.86557	6.70783	7.02507	6.97248	7.06056	7.06402	6.96604	7.11278	7.08117	6.99117	7.11189	7.01983	6.93269	7.25952	7.1861	7.06434	7.11791	7.08459	7.01564	6.83686	7.05615	7.42077	6.98342	7.15282	6.90408	7.14611	7.09461	7.19214	7.09499	7.14165	6.97071	7.31716	6.95888	6.98633	7.12794	6.96223	6.95979	6.97942	6.97103
Cuscohygrine	0.556049	M-H	C13H24N2O	-0.76	7.56969	7.69108	7.69239	7.78358	7.81085	7.46674	7.57403	7.96903	7.59728	7.56676	7.53993	7.50149	7.6461	7.5284	7.55807	7.70848	7.59245	7.66557	7.3933	7.47971	7.54953	7.51547	7.61657	7.54277	7.33821	7.38882	7.53383	7.51916	7.53153	7.60616	7.58963	7.69666	7.4679	7.6572	7.54356	7.63471	7.4106	7.53019	7.33213	7.44979	7.3385
6-Deoxy-L-altrose	9.91711	M+H	C6H12O5	3.54	6.47186	6.16263	5.98636	6.43567	6.48415	5.88627	6.53868	6.07592	6.7914	6.89322	5.96756	6.44349	6.59034	6.01528	6.04659	6.38355	5.8121	6.51598	6.42139	6.13502	6.05617	6.33627	6.46914	6.39172	6.13244	6.66125	6.48442	5.90361	6.64795	6.31133	6.43638	6.41051	6.17479	6.38338	6.24714	6.06165	6.30636	6.37804	6.25584	6.21168	6.27777
Sphingosine 1-phosphate	3.89489	M+H	C18H38NO5P	-2.25	7.10283	7.11731	6.96696	7.04434	7.25844	7.03822	6.88677	6.97638	7.15027	6.91556	7.07581	7.07899	6.99397	7.01677	6.81311	6.99752	6.92129	7.29645	6.83915	6.8586	7.0642	6.88157	6.83703	6.91668	7.07396	6.92126	7.18589	6.8444	6.944	6.95959	6.97448	6.99433	7.03693	7.01645	6.81405	7.00406	6.71029	6.883	6.92282	6.90828	6.85008
2-Deoxy-D-Glucose	10.1763	M+H	C6H12O5	3.21	7.69013	7.52252	7.5288	7.48128	7.50495	7.5118	7.47524	7.58857	7.58939	7.37778	7.34821	7.38535	7.55498	7.64507	7.85888	7.10252	7.48459	7.3538	7.89187	7.77783	7.76881	7.36682	7.51035	7.26108	7.74571	7.82829	7.40951	7.71854	7.71969	7.72716	7.49318	7.53301	7.52363	7.4875	7.75737	7.52288	7.20919	7.20075	7.24946	7.42088	7.11585
PC(20:3(5Z,8Z,11Z)/20:3(5Z,8Z,11Z))	13.1614	M+H	C48H84NO8P	-0.25	8.48106	8.42652	8.36777	8.41211	8.27057	8.25805	8.37091	8.50234	8.45372	8.48503	8.53567	8.59377	8.62675	8.39718	8.32787	8.30934	8.37223	8.40513	8.54712	8.23155	8.14334	8.72151	8.64085	8.56659	8.66342	8.63833	8.38278	8.3196	8.22214	8.09531	8.26729	8.40052	8.0482	8.12178	8.15583	8.22738	8.11815	8.26031	8.29901	8.39509	8.18945
SM(d18:1/18:0)	13.1049	M+H	C41H83N2O6P	-4.36	8.00174	7.8819	7.78536	7.78311	7.9271	7.74187	8.01303	7.71969	8.02604	7.91006	8.01337	8.00048	8.04595	8.01519	7.96919	7.80001	7.67666	7.85893	7.68083	7.73556	7.70159	7.7997	7.76633	7.84037	7.77221	7.81511	7.78045	7.79661	7.77826	7.83081	8.03644	7.95567	7.86666	7.86574	7.67932	7.83866	7.67083	7.65315	7.73138	7.92696	7.76187
1-Palmitoyl-2-(5-keto-6-octendioyl)-sn-glycero-3-phosphatidylcholine	5.56318	M+H	C29H56NO10P	3.96	5.25393	4.59785	4.51906	4.83787	4.65678	5.17978	4.70418	4.70353	4.66172	4.65334	4.75489	5.26475	4.77924	4.79381	4.72138	5.2617	4.80088	5.32737	5.43948	5.59362	6.02804	5.81207	5.7911	6.15354	6.086	5.78212	6.31447	5.66244	5.64613	6.09672	6.34309	5.22302	5.69692	5.73814	5.75793	6.3614	5.54996	5.67191	5.59687	5.69555	5.43005
ADP	7.626	M+H	C10H15N5O10P2	1.8	5.48635	5.09922	4.66379	4.61624	4.85628	5.47267	5.56937	4.53716	4.71657	5.31791	5.36974	4.56598	5.473	5.17597	5.45659	4.60582	4.97276	4.98945	5.55797	5.34224	5.13322	5.10193	4.69036	5.44272	5.52844	5.56797	4.54678	5.38571	4.46672	4.65755	5.13729	5.10404	4.73388	5.23552	4.40261	5.1901	5.60322	5.45588	5.60985	5.60644	5.41236
2,4-Diaminobutyric acid	0.556049	M+H	C4H10N2O2	1.31	6.62875	6.34822	6.25425	6.47814	6.68681	6.47999	6.68403	6.5433	6.75464	6.52205	6.85804	6.72716	6.80704	6.69249	6.77248	6.45526	6.58865	6.77017	6.88944	6.51237	6.61708	6.64957	6.71317	6.87874	6.6843	6.78414	6.72951	6.90604	6.70074	6.65069	6.41178	6.69323	6.44271	6.87057	6.56513	6.62602	6.72084	6.66048	6.62285	6.65517	6.78619
L-2,4-diaminobutyric acid	0.556049	M-H	C4H10N2O2	131	6.62875	6.34822	6.25425	6.47814	6.68681	6.47999	6.68403	6.5433	6.75464	6.52205	6.85804	6.72716	6.80704	6.69249	6.77248	6.45526	6.58865	6.77017	6.88944	6.51237	6.61708	6.64957	6.71317	6.87874	6.6843	6.78414	6.72951	6.90604	6.70074	6.65069	6.41178	6.69323	6.44271	6.87057	6.56513	6.62602	6.72084	6.66048	6.62285	6.65517	6.78619
(9S,10E,12Z,15Z)-9-Hydroxy-10,12,15-octadecatrienoic acid	6.74234	M-H	C18H30O3	-2.47	5.97942	5.51836	5.48723	5.49781	5.81551	5.63223	5.88523	5.65004	5.53699	5.80287	5.76862	5.61281	5.88187	5.56811	5.56657	5.47589	5.52194	5.77693	5.60921	5.77224	5.65985	5.78097	5.44614	5.60068	5.53669	5.92009	5.14956	5.90553	5.79228	5.73721	5.53933	5.84246	5.42994	5.2654	5.48386	5.92874	5.7401	5.56788	5.52476	5.7747	5.57219
13-HOTE	6.74234	M-H	C18H30O3	-2.47	5.97942	5.51836	5.48723	5.49781	5.81551	5.63223	5.88523	5.65004	5.53699	5.80287	5.76862	5.61281	5.88187	5.56811	5.56657	5.47589	5.52194	5.77693	5.60921	5.77224	5.65985	5.78097	5.44614	5.60068	5.53669	5.92009	5.14956	5.90553	5.79228	5.73721	5.53933	5.84246	5.42994	5.2654	5.48386	5.92874	5.7401	5.56788	5.52476	5.7747	5.57219
Pantothenic acid	10.859	M-H	C9H17NO5	4.48	7.69866	7.50686	7.63421	7.47088	7.18835	7.49075	7.56794	7.21555	7.42821	6.99817	7.24937	7.39709	6.86817	7.5943	7.54372	6.98676	7.25868	7.68625	7.50406	7.69006	7.81107	7.67855	7.60167	6.95168	7.46865	7.74018	7.2153	7.64894	7.40917	7.43271	7.34484	7.69105	7.55632	7.42745	7.57227	7.61208	7.6112	7.55093	7.5323	7.51696	7.3719
11-Eicosenoic acid	9.91711	M-H	C20H38O2	-3.73	6.13211	6.11857	5.82755	5.70103	5.88199	5.93667	6.40844	6.12085	5.755	5.73902	5.8787	5.85809	6.39231	5.48459	5.75908	6.25015	5.69508	5.421	5.19739	5.5356	6.0783	5.04348	5.63886	5.49319	5.5858	5.27021	5.11802	5.56212	5.07894	5.37719	5.1049	5.29324	5.72856	5.37268	5.01483	5.22743	5.63327	5.70258	5.76087	5.62373	5.68647
PC(o-18:0/20:4(8Z,11Z,14Z,17Z))	13.1049	M+H	C46H86NO7P	-1.38	7.73273	7.66234	7.58766	7.68807	7.67218	7.56746	7.66122	7.16093	7.79555	7.48391	7.62005	7.81991	7.83399	7.61341	7.57629	7.53848	7.52505	7.58429	7.37939	7.49807	7.47407	7.52609	7.51185	7.73825	7.53769	7.60387	7.46277	7.62669	7.55569	7.5796	7.51194	7.76322	7.54068	7.69956	7.64593	7.66559	7.47584	7.43966	7.61893	7.68361	7.58642
malic acid	0.581084	M-H	C4H6O5	-4.5	6.68093	7.20703	7.0313	7.31764	7.52042	6.93401	6.9447	6.91264	7.0191	7.09748	6.9764	7.15626	7.02243	7.53715	7.16654	6.79218	6.80019	6.81657	7.23295	7.13936	6.73739	7.28638	6.63685	7.52216	6.77976	6.96044	6.54567	7.07856	7.2797	6.93613	7.3785	7.02564	6.89626	6.83635	6.94898	6.90323	6.9789	7.15167	7.03762	7.15322	6.93018
Phytanic acid	10.7511	M+H	C20H40O2	-4.35	4.879	5.15516	4.97624	5.09453	4.88466	4.74305	4.88077	4.83203	4.83949	4.82781	4.86474	4.9157	5.28446	4.89137	4.89642	5.31957	4.83046	4.89886	4.69491	4.72351	4.99946	4.72613	5.16201	4.83226	5.15763	4.98906	4.74967	4.799	4.76159	5.02255	5.0103	5.07871	4.88754	4.83782	4.98415	4.82098	5.22256	5.21321	5.08198	5.35634	5.05669
Arachidic acid	10.7511	M-H	C20H40O2	-2.35	4.879	5.15516	4.97624	5.09453	4.88466	4.74305	4.88077	4.83203	4.83949	4.82781	4.86474	4.9157	5.28446	4.89137	4.89642	5.31957	4.83046	4.89886	4.69491	4.72351	4.99946	4.72613	5.16201	4.83226	5.15763	4.98906	4.74967	4.799	4.76159	5.02255	5.0103	5.07871	4.88754	4.83782	4.98415	4.82098	5.22256	5.21321	5.08198	5.35634	5.05669
Phosphorylcholine	11.4221	M+H	C5H15NO4P	4.28	6.91075	7.02191	6.684	6.42009	6.69201	6.9496	7.02284	6.72532	6.76229	6.80611	6.9086	6.91098	6.89907	6.55589	6.95637	6.83348	7.03547	6.80056	6.63512	6.86471	6.55842	6.34247	6.70638	6.84231	6.94981	6.55396	6.66633	6.73547	6.83074	7.13353	6.34999	6.58247	6.85919	6.72025	6.6313	6.91671	6.79211	6.64957	6.77448	6.97619	6.80685
PC(14:1(9Z)/20:0)	13.1049	M+H	C42H82NO8P	-0.96	8.99303	8.86008	8.7352	8.86813	8.92995	8.66986	8.9522	9.1224	9.09825	8.89109	8.9901	9.12348	9.156	8.9164	8.91454	8.80754	8.72259	8.90306	9.40156	8.80564	8.78125	8.78758	9.33754	9.27058	8.88207	9.34314	8.78156	8.84127	8.83878	8.84509	9.35582	8.95018	8.82996	8.84914	8.83114	8.88855	8.85939	8.62411	8.72767	8.81076	8.82544
LysoPC(18:1(11Z))	7.46899	M+H	C26H52NO7P	-0.12	8.82589	8.70841	8.95946	9.05083	9.15083	8.67612	8.94963	8.92672	8.68609	8.93299	8.87239	8.90426	9.03256	8.77788	8.8692	8.86097	8.68155	8.7054	8.7161	8.97625	8.78985	9.00667	8.80601	8.87292	8.74213	9.15585	8.93404	9.07473	8.92965	9.00495	8.91573	9.0992	8.86609	8.96995	8.8429	8.99499	8.85756	8.69169	8.66572	8.83262	8.61456
LysoPC(22:0)	13.6719	M+H	C30H62NO7P	-0.43	6.00613	5.44664	5.67892	5.83622	6.08835	5.20804	5.66961	5.38554	5.85127	5.08046	5.68658	5.86463	6.25181	5.55095	5.88896	5.11522	4.98403	5.31619	5.5507	5.33109	5.75819	5.13313	5.97555	5.389	5.42495	5.62769	6.16698	5.79165	5.78117	5.73412	5.49352	5.55407	6.01381	5.40768	5.15586	5.82248	5.49581	5.61056	5.49464	5.76821	5.53678
Eicosapentaenoic acid	8.26836	M-H	C20H30O2	-3.6	6.6508	6.29651	5.99259	6.05611	6.4728	6.43217	6.7062	6.2334	6.22407	6.91056	6.63866	6.72864	6.72003	6.46368	6.46617	6.15171	5.86441	6.09067	6.25511	6.36154	6.09508	5.68938	5.85193	6.32661	6.21537	5.86735	5.76797	5.56646	5.64594	5.94134	6.12396	6.11716	5.63537	5.92305	5.61249	6.07177	6.42977	6.20151	6.43267	6.50931	6.37368
N-(3-Oxododecanoyl)homoserine lactone	4.85489	M+H	C16H27NO4	-0.77	5.20229	5.35364	5.35816	5.06866	5.41179	5.43714	5.27057	5.40452	5.15825	5.41718	5.23882	5.36395	5.32032	5.14787	5.33341	5.28649	5.14724	5.25985	5.39765	5.55096	5.175	5.41717	5.44288	5.50269	5.59532	5.42967	5.21361	5.43386	5.44134	5.32549	5.70876	5.60407	5.40912	5.53315	5.44646	5.51024	5.33713	5.30272	5.14092	5.40671	5.13807
LysoPC(P-16:0)	7.46899	M+H	C24H50NO6P	-0.77	7.45404	7.12885	6.95472	6.86725	7.21707	7.3148	7.05895	6.94046	7.17074	7.18711	7.25417	7.43973	7.47498	7.30559	7.32434	6.77771	7.01949	6.67636	7.13938	6.91632	7.00514	6.75445	6.88019	7.0346	7.15503	6.99987	7.06553	6.96334	6.91867	6.75407	6.92347	6.83964	7.13464	7.04205	6.82085	6.97954	7.07575	7.31124	7.21026	7.27	7.24867
Taurochenodesoxycholic acid	4.6933	M+H	C26H45NO6S	-4.64	7.07676	7.10177	6.5037	7.18179	7.89781	7.03698	7.29361	7.18495	6.84517	6.49408	6.82623	7.20032	7.4333	7.11201	6.71006	6.78915	6.58463	6.2731	6.34425	6.95274	6.2501	6.54272	6.19332	7.27114	6.43247	7.24596	6.55873	7.30256	6.77501	7.08417	7.16799	6.95842	6.51014	7.15303	6.32809	6.43909	7.10147	6.83886	6.94448	7.0789	7.01753
PC(18:0/20:4(8Z,11Z,14Z,17Z))	13.1614	M+H	C46H84NO8P	-0.25	9.07377	9.05914	8.97258	9.05756	9.043	9.08776	9.19268	9.15829	9.15443	9.21951	9.23972	9.04224	9.18665	9.18137	9.11883	8.92703	8.942	9.07252	9.05726	9.09602	9.07305	9.20807	9.21447	9.1653	9.20112	9.31121	9.16692	9.15016	9.08227	9.19657	9.08791	9.20356	9.02699	9.13874	9.04707	9.12315	8.99386	9.0762	9.0485	9.06983	8.82472
Citraconic acid	11.4221	M-H	C5H6O4	1.63	6.96945	6.96372	6.82104	6.97017	6.99233	6.6692	7.03865	6.81093	6.85157	6.89072	6.99165	6.99447	7.04556	6.9116	6.82347	6.51956	6.82133	6.80251	6.57878	6.80704	6.70206	6.79328	6.69885	6.9015	6.67955	6.75426	6.70552	6.77401	6.62546	6.7263	6.86685	6.89087	6.76374	6.70504	6.72763	6.80234	6.81	6.89086	6.6796	6.85988	6.6667
Ethylmalonic acid	12.9015	M-H	C5H6O4	-4.53	6.96945	6.96372	6.82104	6.97017	6.99233	6.6692	7.03865	6.81093	6.85157	6.89072	6.99165	6.99447	7.04556	6.9116	6.82347	6.51956	6.82133	6.80251	6.57878	6.80704	6.70206	6.79328	6.69885	6.9015	6.67955	6.75426	6.70552	6.77401	6.62546	6.7263	6.86685	6.89087	6.76374	6.70504	6.72763	6.80234	6.81	6.89086	6.6796	6.85988	6.6667
N-Acetylmuramate	12.7225	M+H	C11H19NO8	4.43	4.19378	4.27044	4.01161	4.83046	4.14134	4.05783	4.84221	4.38346	4.92285	4.69351	4.2791	4.97271	5.54216	4.21394	5.3942	5.3123	4.04617	5.36925	5.31437	4.17933	5.39021	5.44786	4.10013	5.5323	4.63214	4.11101	4.03388	5.39946	5.37776	5.39373	5.40413	4.17125	4.06054	4.15259	5.32661	4.13575	5.2545	5.12836	5.18526	5.38345	5.34718
Hexanoylcarnitine	3.95714	M-H	C13H25NO4	-1.38	6.07654	5.9735	5.81593	5.95804	6.04912	5.9136	6.11755	5.69909	5.73938	5.80347	5.94937	5.43062	6.17097	5.8403	6.02447	6.10491	5.81982	5.49866	5.79377	5.78554	5.85449	6.00481	5.35935	6.01059	5.4745	5.37596	5.45474	5.5022	5.76662	5.78888	5.92002	6.05609	5.77286	6.0212	5.3454	5.64829	5.65202	5.87015	5.85617	5.95806	5.86216
Urocortisol	8.45785	M+H	C21H34O5	4.84	4.79014	4.56546	4.75086	5.05643	4.58339	5.2819	4.88294	4.58885	5.02639	4.85356	4.87867	4.83078	4.67475	4.99558	4.78647	4.4721	4.72331	5.03125	5.10195	4.97289	5.05088	4.48295	5.1707	5.0151	4.66956	4.68667	5.15587	4.73775	5.24517	5.01212	5.12522	4.6133	5.00454	4.59464	4.96248	5.15216	5.16586	5.02748	5.12546	5.10023	4.92506
LysoPE(24:1(15Z)/0:0)	8.71513	M+H	C29H58NO7P	1.16	5.13969	5.03631	4.95751	5.07284	5.08725	5.00373	5.14146	5.09271	5.10017	5.0885	5.12543	5.12154	5.17862	5.15205	5.088	4.97596	4.99207	5.0991	5.73736	5.2944	5.78334	5.60958	5.4646	5.47502	5.86863	5.20191	5.37218	5.5147	5.46685	5.44249	5.38838	5.31481	5.20584	5.68554	5.13171	5.99557	5.35634	5.48089	5.37124	5.47677	5.20967
Nonanoic acid	13.5725	M+H	C12H24O2	-4.38	4.33228	4.5714	4.41995	4.26542	4.27984	4.57899	4.33404	4.60707	4.55963	4.98846	4.40778	4.6036	5.12812	4.76235	4.45511	4.59173	4.76305	4.45454	4.54012	4.32145	4.9179	4.43813	4.24602	4.63818	4.44262	4.85295	4.69161	4.34328	4.48203	4.59695	4.24083	4.69428	4.93455	4.29109	4.15076	4.60871	4.38921	4.22271	4.36272	4.45048	4.47743
Tributyrin	5.31311	M-H	C15H26O6	-1.45	4.50009	4.92917	4.80931	5.20257	4.44765	4.57774	4.9659	5.05143	4.65919	4.5668	5.30563	4.89918	5.92866	4.6714	4.4484	4.64516	4.54792	4.49443	5.11064	4.61664	4.86481	4.34722	5.02721	5.06579	4.53825	5.05181	5.05743	4.57667	4.38267	5.04681	4.52308	4.47756	5.09836	4.70365	4.31857	4.63671	4.89406	4.97521	5.03282	4.97219	4.80644
Chlorzoxazone	5.53166	M-H	C7H4ClNO2	-3.11	7.48571	7.32213	6.84074	6.96604	7.02398	7.37744	7.39836	7.00778	7.31664	7.28877	7.41122	7.45432	7.51856	7.5059	7.40899	6.82914	7.15826	7.27011	7.08523	6.97435	6.98232	6.99146	6.92987	7.14502	7.28923	7.31933	6.93606	7.11041	7.12919	7.07978	6.84565	7.1008	7.23777	6.99983	6.81811	6.93964	7.22575	7.38471	7.3507	7.24536	7.30366
3alpha,7alpha,12alpha-Trihydroxy-5beta-cholestanoate	9.74488	M-H	C27H46O5	-0.34	5.19123	5.09317	5.05091	5.00002	4.73715	5.43017	5.30096	4.62037	5.23827	5.10855	5.04679	5.46159	5.22037	5.47266	5.19398	5.37886	4.93314	5.25641	5.16129	5.22834	5.24108	4.96306	5.13765	5.29935	4.69592	5.25471	4.50745	4.64207	4.54993	4.85896	4.87217	5.03631	5.0658	4.97094	4.54773	5.28297	5.29358	5.03749	5.19704	5.18762	5.19428
Docosapentaenoic acid	8.77224	M-H	C22H34O2	-2.79	6.93295	7.05412	7.01459	7.05973	7.11418	6.86076	7.28353	7.27962	7.04982	6.70804	6.70242	6.93052	7.26599	6.66965	6.85685	7.36118	6.80133	6.85804	6.51783	7.0526	7.15223	6.62901	6.80601	6.79033	6.43553	6.77711	6.82256	6.61331	6.55055	7.04856	6.76991	7.01989	6.85428	6.93511	6.56708	7.0222	6.69979	6.88571	6.77963	6.73736	6.77076
Chenodeoxycholic acid glycine conjugate	5.18213	M-H	C26H43NO5	-0.43	7.93539	7.83435	7.09434	7.39237	8.20059	7.12921	7.79109	7.39189	7.70149	6.92768	7.1271	7.57324	8.27755	7.21197	7.66113	7.39869	7.56222	7.09872	7.4938	7.71834	7.1073	7.33313	7.05137	7.98967	7.20937	7.69699	7.39314	7.65922	7.41727	8.12637	7.99243	7.54709	7.27112	7.284	7.16923	6.97251	7.55389	7.70246	7.729	7.62285	7.68334
9Z,12Z,15Z)-(7S,8S)-Dihydroxyoctadeca-9,12,15-trienoic acid	6.74234	M-H	C18H30	-3.08	6.18194	6.22127	6.126	6.20509	6.84723	6.0546	6.49802	6.23855	6.08069	6.38312	6.27718	6.06707	6.41885	6.04449	5.94419	6.65808	6.20919	6.49891	6.18826	6.38533	6.37711	6.14484	6.32331	6.35951	5.9996	6.28674	6.06201	6.49536	6.185	6.29937	6.51492	6.60171	6.59257	6.70066	6.36369	6.63294	6.23094	6.13828	6.31949	6.33989	6.10036
(9Z,12Z,15Z)-9,12,15-octadecatrienoate	6.74234	M-H	C22H38O2	-3.08	6.18194	6.22127	6.126	6.20509	6.84723	6.0546	6.49802	6.23855	6.08069	6.38312	6.27718	6.06707	6.41885	6.04449	5.94419	6.65808	6.20919	6.49891	6.18826	6.38533	6.37711	6.14484	6.32331	6.35951	5.9996	6.28674	6.06201	6.49536	6.185	6.29937	6.51492	6.60171	6.59257	6.70066	6.36369	6.63294	6.23094	6.13828	6.31949	6.33989	6.10036
α-aminoadipic acid	0.632407	M+H	C6H11NO4	-4.24	6.30518	6.89074	6.78844	6.86648	6.95429	6.88921	6.72863	6.41267	6.49793	6.62147	6.86948	6.32972	6.86956	7.022	6.78357	6.60279	6.56018	6.42506	6.32449	6.41147	6.0875	6.28895	6.20303	6.84802	6.15296	6.83198	6.33853	6.1931	6.12209	6.5095	6.10448	6.67056	6.45517	6.92217	6.69386	6.50927	6.59796	6.66793	6.5154	6.47999	6.55152
fluvoxamino acid	4.12439	M+H	C14H17F3N2O3	4.71	4.32438	4.70229	4.82908	5.04208	4.27194	5.03051	4.85476	4.45127	4.28487	4.27319	4.31012	4.47602	4.36331	5.03395	5.3429	5.10075	4.17677	4.57486	5.28489	5.31931	4.59624	4.17151	4.4831	5.70553	5.21805	5.02968	4.93807	4.25693	4.3165	5.4206	4.23293	4.30186	4.2766	4.2832	4.14286	4.26636	4.64748	4.52008	4.57625	4.56301	4.70344
Palmitoylcholine	8.52092	M+H	C16H32O2	-3.42	8.00578	7.52811	7.24902	7.4205	7.53985	7.88584	8.03758	7.50351	7.61781	7.76854	7.81196	7.96736	7.83768	7.75534	7.63046	7.68751	7.29382	7.88023	7.39955	7.3018	7.3011	7.2184	7.45675	7.68113	7.59309	7.49688	7.18836	7.60228	7.37101	7.33817	7.53861	7.37822	7.29048	7.24697	7.31169	7.34371	7.82041	7.616	7.63261	7.89225	7.66677
Palmitic acid	9.26594	M+H	C16H32O2	-2.73	8.00578	7.52811	7.24902	7.4205	7.53985	7.88584	8.03758	7.50351	7.61781	7.76854	7.81196	7.96736	7.83768	7.75534	7.63046	7.68751	7.29382	7.88023	7.39955	7.3018	7.3011	7.2184	7.45675	7.68113	7.59309	7.49688	7.18836	7.60228	7.37101	7.33817	7.53861	7.37822	7.29048	7.24697	7.31169	7.34371	7.82041	7.616	7.63261	7.89225	7.66677
Hexyl decanoate	9.26594	M-H	C16H32O2	-2.73	8.00578	7.52811	7.24902	7.4205	7.53985	7.88584	8.03758	7.50351	7.61781	7.76854	7.81196	7.96736	7.83768	7.75534	7.63046	7.68751	7.29382	7.88023	7.39955	7.3018	7.3011	7.2184	7.45675	7.68113	7.59309	7.49688	7.18836	7.60228	7.37101	7.33817	7.53861	7.37822	7.29048	7.24697	7.31169	7.34371	7.82041	7.616	7.63261	7.89225	7.66677
SM(d18:0/18:1(11Z))	13.1049	M+H	C41H83N2O6P	-0.35	8.33449	8.24026	8.15101	8.15996	8.29076	8.08762	8.34428	8.11717	8.37139	8.26856	8.38495	8.356	8.40941	8.38888	8.3266	8.15797	8.04339	8.21422	8.07225	8.10595	8.05391	8.1679	8.15435	8.23434	8.13774	8.16655	8.14644	8.14624	8.144	8.18182	8.36099	8.32543	8.19979	8.21265	8.04136	8.18522	8.018	8.01985	8.1267	8.3029	8.14961
SM(d18:0/16:1(9Z)(OH))	8.55412	M+H	C39H77N2O7P	-0.3	6.93483	6.74696	6.65233	6.89594	6.93004	6.81602	6.69099	6.94988	6.67864	7.11815	6.74255	6.83565	6.97119	6.88336	6.66031	6.69579	6.77833	6.64464	6.68356	6.78153	6.69896	6.6328	6.84053	6.78167	6.74995	6.92179	6.75302	6.83208	6.90986	6.84378	6.87821	6.92305	6.76866	6.96752	6.74834	6.872	6.84533	6.62927	6.76473	6.83569	6.60257
8,11,14-Eicosatrienoic acid	8.95728	M-H	C20H34O2	-2.71	7.09066	6.6335	6.68096	6.64374	6.98013	6.85773	7.43221	6.88558	6.75668	6.98443	6.87918	7.00944	7.06689	6.65918	6.582	7.25447	6.43268	6.94029	6.79433	6.98821	6.80049	6.72512	6.68836	7.14783	6.81467	6.86625	6.64819	6.77149	6.74475	6.88327	6.89798	6.98772	6.58551	6.7808	6.62185	6.90873	6.95906	6.74306	6.78859	7.00726	6.75803
3-Deoxy-lyxo-heptulosaric acid	9.97844	M-H	C7H10O8	-3.39	5.10956	5.16797	5.50626	5.28966	5.43768	4.99939	5.41132	5.39063	5.1454	5.43156	4.98017	5.3101	5.24466	4.84962	5.33806	5.00214	4.90303	5.19813	5.32328	5.25964	4.98313	5.1811	5.38818	5.19559	4.95009	5.35606	4.85513	5.5385	5.16865	4.85044	5.08198	5.47109	5.14812	4.63927	4.94044	4.86442	5.21098	5.31829	5.201	5.34472	5.03472
LysoPE(22:2(13Z,16Z)/0:0)	12.2615	M+H	C27H52NO7P	4.7	5.43531	5.65418	5.33564	5.60616	5.81374	5.31985	5.3302	5.67488	5.72302	5.34867	5.28711	5.65665	5.84852	5.55538	5.42793	5.02995	5.84376	6.01681	4.70273	5.69061	5.92678	5.08722	5.68592	5.34561	5.16966	5.49009	5.13128	5.32202	5.41721	5.6121	5.98961	5.89036	5.75585	5.79908	5.5124	5.53827	5.62698	5.50053	5.48405	5.4473	5.40803
4-Carboxypyrazole	1.64069	M-H	C4H4N2O2	-2.15	6.86903	6.47999	5.73777	6.45026	6.62252	6.88363	6.39427	6.85615	6.58943	6.60828	6.90568	7.05287	6.7635	6.73543	6.45535	6.49509	6.46793	6.6834	6.50167	5.90269	6.49475	5.82283	6.74092	6.40605	6.88723	6.58141	6.2234	6.52755	6.60646	6.69088	6.51525	6.50349	6.45296	6.02754	6.59967	6.72637	6.49759	6.29776	6.56387	6.61155	6.48755
Tetrahydrocortisone	12.9015	M-H	C21H32O5	5.1	6.18088	6.16696	6.2971	6.18263	6.27399	6.19387	6.36169	6.27744	6.43187	6.31182	6.14581	6.41728	6.41752	6.21768	6.34874	6.06536	6.49244	6.23722	5.95939	6.45426	6.06254	6.04957	6.03184	6.30694	6.3932	6.09799	6.09709	6.38476	6.55556	6.18558	6.16311	6.71997	6.18034	6.22027	6.02114	6.24855	6.34809	6.20095	6.13063	6.26758	6.08204
3alpha,17,21-trihydroxy-5-beta-pregnane-11,20-dione	12.9015	M-H	C21H32O5	3.1	6.18088	6.16696	6.2971	6.18263	6.27399	6.19387	6.36169	6.27744	6.43187	6.31182	6.14581	6.41728	6.41752	6.21768	6.34874	6.06536	6.49244	6.23722	5.95939	6.45426	6.06254	6.04957	6.03184	6.30694	6.3932	6.09799	6.09709	6.38476	6.55556	6.18558	6.16311	6.71997	6.18034	6.22027	6.02114	6.24855	6.34809	6.20095	6.13063	6.26758	6.08204
SM(d17:1/24:1(15Z))	13.1049	M+H	C46H91N2O6P	-2.43	7.04925	6.81587	6.62534	6.57728	6.72095	6.46258	6.86563	4.4668	4.98377	4.46259	6.72334	4.49563	4.7473	6.60799	6.4779	6.62922	6.72186	6.82844	6.55437	6.79068	6.61784	6.42928	6.71886	6.81145	6.59965	6.73141	6.53962	6.51856	6.34735	6.84472	6.76924	6.85503	6.8073	6.65071	6.85226	6.8809	6.58366	6.5121	6.70485	6.66082	6.71196
Phenylethylamine	12.7087	M+H	C8H11N	0.81	10.0893	10.2525	10.4034	10.185	9.96761	10.4269	9.96805	10.2679	10.2783	10.2951	10.1824	10.1941	10.0365	10.1191	10.2359	10.4152	10.4294	10.2356	10.3273	10.2086	10.3428	10.1965	10.1306	9.86874	10.2313	10.0253	10.3649	9.96488	10.1624	10.0578	10.132	9.87053	10.3864	9.91458	10.373	10.0826	10.3804	10.3807	10.3729	10.224	10.4211
Racemethionine	0.525941	M-H	C5H11NO2S	-3.45	5.91066	6.25323	5.94787	6.10542	5.98625	5.79347	5.23022	6.00701	5.93244	6.45126	6.47809	6.4228	6.13298	5.98887	5.40651	6.03664	6.07448	4.50968	5.90796	5.7133	6.06345	5.9663	6.10441	6.33477	6.46999	6.66562	6.08481	5.81467	6.01823	6.25977	5.12901	6.29595	5.89651	6.03151	6.27412	5.96032	6.058	6.14233	6.06281	6.04068	5.87629
Alatolide	7.626	M+H	C19H26O6	1.46	4.7979	4.40361	4.32481	4.44013	4.78111	4.65023	4.50875	4.71081	5.12249	4.65356	4.65819	4.86923	4.818	4.71286	4.4553	4.34326	4.35937	4.46639	5.177	4.83236	4.94933	4.45474	4.42605	4.50357	4.99534	4.42422	4.34709	4.92668	4.81665	5.85069	5.01822	5.28504	4.34674	5.27132	5.30399	4.44896	4.81408	4.56698	4.77703	4.75669	4.64033
Bortezomib	7.59455	M+H	C19H25BN4O4	-1.02	5.76807	6.07219	5.11557	5.51859	5.56328	5.98524	5.54358	5.39763	5.92652	6.01552	6.03021	6.13002	5.80793	6.20081	5.8328	6.05484	6.03772	6.21706	4.54718	4.8117	5.47521	5.2151	5.68563	4.59761	5.29686	5.41937	5.54619	5.4641	5.02377	5.54804	5.06971	5.3605	5.59415	5.54157	5.57722	5.32234	5.57895	5.62797	5.68754	5.51144	5.54147
fumaric acid	12.9015	M-H	C4H4O4	-4.53	6.45444	5.88664	6.08568	6.18158	6.22703	6.16038	5.94274	5.87841	6.25973	5.91057	5.98043	6.09759	5.92677	6.56565	6.15333	6.15052	6.10279	5.96724	6.16135	6.27551	6.23382	6.33044	5.72016	6.42185	6.09926	6.34613	6.24607	6.02866	6.19404	6.21902	5.93978	5.97734	6.26405	6.32161	5.74091	6.22591	6.09343	6.24327	6.08297	6.05555	6.1224
PC(18:2(9Z,12Z)/18:4(6Z,9Z,12Z,15Z))	8.55412	M+H	C44H76NO8P	-1.86	6.942	6.54473	6.46362	6.77529	6.78082	6.4411	6.53437	6.66729	6.92369	6.997	6.46688	6.94803	6.9484	6.5528	6.31517	6.4338	6.38945	6.28615	6.36084	6.26128	6.73727	6.13657	6.29409	6.27497	6.2428	6.08418	6.34638	6.48022	6.36992	6.23291	6.65499	6.29574	6.22093	6.18685	6.08791	6.30099	6.51316	6.35222	6.22953	6.56151	6.40946
PC(o-16:1(9Z)/20:4(8Z,11Z,14Z,17Z))	8.80403	M+H	C44H80NO7P	-0.94	7.9418	7.75692	7.81151	7.57135	7.48081	7.60634	7.76435	7.83517	7.76185	7.65888	7.73965	7.73251	7.57296	7.31	7.68162	7.26832	7.60337	7.94543	7.30758	7.25237	7.33283	7.25586	7.29109	7.34664	7.34072	7.31582	7.22952	7.70497	7.61631	7.35643	7.37428	7.68212	7.59826	7.60202	7.57811	7.71212	7.55426	7.35611	7.42277	7.47958	7.57695
4-Hydroxy-2-oxohexanoic acid	10.1481	M-H	C6H10O4	4.72	7.92225	7.8335	7.96163	8.15439	8.21961	8.04697	8.07966	7.72393	7.6905	7.90686	8.01088	7.82604	7.71026	8.00168	8.02525	7.88732	7.75775	8.12978	8.12484	8.17327	8.14939	8.16448	8.22578	8.23393	8.15493	8.19557	8.16914	8.1717	8.17576	8.18177	8.12514	8.15153	7.91529	8.17612	7.98307	8.05866	8.09867	7.96168	8.07874	7.92565	7.95478
Adipic Acid	0.581084	M-H	C6H10O4	-4.94	7.92225	7.8335	7.96163	8.15439	8.21961	8.04697	8.07966	7.72393	7.6905	7.90686	8.01088	7.82604	7.71026	8.00168	8.02525	7.88732	7.75775	8.12978	8.12484	8.17327	8.14939	8.16448	8.22578	8.23393	8.15493	8.19557	8.16914	8.1717	8.17576	8.18177	8.12514	8.15153	7.91529	8.17612	7.98307	8.05866	8.09867	7.96168	8.07874	7.92565	7.95478
3-Hydroxy-3-methyl-2-oxopentanoic acid	10.1481	M-H	C6H10O4	4.72	7.92225	7.8335	7.96163	8.15439	8.21961	8.04697	8.07966	7.72393	7.6905	7.90686	8.01088	7.82604	7.71026	8.00168	8.02525	7.88732	7.75775	8.12978	8.12484	8.17327	8.14939	8.16448	8.22578	8.23393	8.15493	8.19557	8.16914	8.1717	8.17576	8.18177	8.12514	8.15153	7.91529	8.17612	7.98307	8.05866	8.09867	7.96168	8.07874	7.92565	7.95478
homogentisic acid	14.7988	M+H	C8H8O4	-1.77	5.42953	4.83971	5.24326	4.68762	5.48542	4.7418	5.05798	5.88241	6.10781	5.55134	6.29651	6.23921	5.55022	5.46053	5.30177	5.04132	5.0829	4.97466	5.32329	4.57161	4.56513	4.72489	4.95822	4.74318	5.74187	4.92513	5.38462	6.25309	6.18216	6.17175	5.59415	5.52009	4.99232	5.39001	5.2774	5.34744	5.08976	5.28098	5.33222	5.28967	5.30699
(S)-5-Amino-3-oxohexanoic acid	0.944059	M-H	C6H11NO3	-3.74	6.53274	6.60206	5.7067	6.60824	5.90135	6.38136	5.80992	6.2757	6.38873	6.45777	6.29866	6.37569	6.54552	6.62268	5.94239	6.31688	5.48042	6.31021	6.39288	5.56148	6.05993	6.01886	5.4829	5.70788	6.01719	6.38396	6.55482	6.7499	6.43613	6.428	6.27007	6.54424	6.19401	6.11158	6.36583	6.33153	6.30736	6.15036	6.33042	6.20691	6.32301
Deseoxycortone	4.27668	M+H	C21H30O3	-1.27	5.06579	5.66214	5.31751	5.48468	4.70235	4.88977	5.48863	4.84081	5.06188	4.17326	4.53527	4.85312	5.2378	5.44419	4.74085	4.96128	5.29119	4.9322	4.52611	5.20239	5.58113	5.22307	5.30738	5.41124	5.29755	4.98437	5.23614	4.38385	4.37605	4.32857	4.63249	4.86979	5.20049	5.38704	4.8399	4.93529	4.8558	4.73111	4.94133	4.88395	4.71908
3-Hydroxyvalproic acid	4.95194	M-H	C8H16O3	-3.73	6.62018	6.37255	6.17568	6.25212	6.41717	6.63745	6.56395	6.19283	6.27963	6.34687	6.19696	6.26399	6.60228	6.56263	6.45629	6.06283	6.19832	6.06225	6.01999	6.02397	6.21986	5.49371	6.12682	6.14943	5.96314	6.13179	6.08692	5.8679	5.63445	6.17934	6.18017	5.89071	6.11545	6.03317	5.96125	6.07425	6.09657	6.33356	6.21816	6.22134	6.26983
Linoleoyl ethanolamide	7.916	M-H	C20H37NO2	-0.84	6.57808	6.472	6.0677	6.12245	6.16145	6.38438	6.25207	6.45359	6.35892	6.18593	6.24522	6.531	6.6197	6.59776	6.30086	6.08276	6.31926	6.26533	6.35824	6.07786	6.31361	5.97725	6.47743	6.11521	6.2046	5.94456	5.96182	6.18305	6.09119	6.07092	6.04637	6.00108	6.07144	5.99215	5.97306	6.08577	6.50397	6.49082	6.51391	6.35738	6.34671
Spermine	5.30777	M+H	C10H26N4	-3.13	4.92881	5.81307	5.14871	5.20384	5.24129	6.14075	5.25386	5.24787	4.45942	5.3632	5.15537	5.90573	4.53787	5.57127	4.44725	5.19809	5.4375	5.34704	5.87039	5.99072	5.67536	5.50264	5.56305	6.31296	5.35497	5.31191	5.32462	5.45121	5.35434	5.83347	5.42359	5.43008	5.26258	5.37394	5.2736	5.3461	5.32596	5.53343	5.29655	5.47032	5.35754
(9Z,12R)-12-Hydroxy-9-octadecenoic acid hydrazide	7.37605	M-H	C18H36N2O2	-3.22	6.63785	6.36544	6.84581	7.04087	6.8025	7.14393	7.07164	7.2817	6.65132	7.04675	6.94419	6.76435	6.96658	6.31706	6.36333	7.04023	6.89542	6.6928	7.3326	7.4307	7.55929	7.26851	7.44012	7.58432	7.35829	7.41487	7.42038	7.37969	7.24146	7.58599	7.49255	7.3755	7.14612	7.47001	7.23475	7.66879	7.21566	7.19717	6.9123	7.28222	7.14841
(3S,4S,6R,7S)-1,10-Bisaboladiene-3,4-diol	7.37605	M-H	C15H26O2	-3.22	6.63785	6.36544	6.84581	7.04087	6.8025	7.14393	7.07164	7.2817	6.65132	7.04675	6.94419	6.76435	6.96658	6.31706	6.36333	7.04023	6.89542	6.6928	7.3326	7.4307	7.55929	7.26851	7.44012	7.58432	7.35829	7.41487	7.42038	7.37969	7.24146	7.58599	7.49255	7.3755	7.14612	7.47001	7.23475	7.66879	7.21566	7.19717	6.9123	7.28222	7.14841
2-Oxooctadecanoic acid	7.37605	M-H	C18H34O3	-3.22	6.63785	6.36544	6.84581	7.04087	6.8025	7.14393	7.07164	7.2817	6.65132	7.04675	6.94419	6.76435	6.96658	6.31706	6.36333	7.04023	6.89542	6.6928	7.3326	7.4307	7.55929	7.26851	7.44012	7.58432	7.35829	7.41487	7.42038	7.37969	7.24146	7.58599	7.49255	7.3755	7.14612	7.47001	7.23475	7.66879	7.21566	7.19717	6.9123	7.28222	7.14841
PG(18:0/16:0)	13.1049	M+H	C40H79O10P	-1.81	6.65268	6.53327	6.41211	6.18225	6.73983	6.46936	6.75789	6.431	6.64777	6.31574	6.75092	6.4581	6.61649	6.72033	6.45046	5.89719	6.27067	6.71866	5.81532	6.40422	6.24676	6.47719	6.25965	6.47209	6.07295	6.26395	6.17823	6.45115	6.5834	6.30233	6.53491	6.55207	6.48384	6.47296	6.50078	5.96882	6.38631	6.56475	6.49586	6.53713	6.62586
LysoPE(0:0/20:2(11Z,14Z))	3.57785	M+H	C25H48NO7P	-4.73	6.01612	5.6163	5.50902	5.97483	5.90171	5.97331	5.86814	5.80247	5.77939	5.8941	5.80477	5.68677	5.92578	6.07833	5.70019	5.7915	5.81157	6.28458	5.63644	5.39061	5.74273	5.43341	5.5482	5.74597	5.49999	5.73192	5.86744	5.5041	5.43391	5.74673	5.80663	5.54664	5.34611	5.57119	5.35086	5.89766	5.70502	5.77561	5.61364	5.56853	5.64313
Pyruvic acid	0.581084	M-H	C3H4O3	-2.51	8.02937	8.1985	7.73997	8.11453	8.37211	7.81749	8.03391	7.80309	7.93027	8.09733	7.87227	7.85945	8.15875	8.00642	8.13224	8.0126	7.99344	7.9206	8.01278	7.74769	7.73655	7.92549	8.03909	8.01816	7.74823	7.77376	7.64551	8.14266	7.90597	8.23528	7.93539	7.79552	7.77666	7.9951	7.73108	7.8926	7.9957	7.85178	7.78607	7.91903	8.01405
LysoPC(P-18:0)	7.59455	M+H	C26H54NO6P	-0.28	7.45919	7.16186	7.56748	7.35127	7.77223	7.29157	7.79493	7.64024	7.23978	7.61163	7.5304	7.57304	7.38495	7.25969	7.32017	7.55908	7.2248	7.34896	7.58544	7.73801	7.53791	7.62785	7.44553	7.71639	7.5802	7.84823	7.34048	7.77822	7.82725	7.57343	7.69476	7.73156	7.49	7.72925	7.43144	7.61471	7.56559	7.38172	7.41238	7.49057	7.26684
Valaciclovir	5.30777	M-H	C13H20N6O4	0.45	5.18451	4.54563	4.44708	4.7914	4.48432	4.84558	5.36354	5.04546	4.64182	4.62394	4.84478	4.82557	5.30883	4.29785	4.87023	4.57008	4.46329	5.00999	4.72464	5.02266	4.67337	4.65409	5.00691	4.83082	4.94899	4.44559	4.86055	5.22304	4.64798	4.53326	4.52014	4.71548	4.92695	4.67423	4.47095	4.80253	4.8331	4.66854	4.57973	4.68917	4.62279
Galactosylhydroxylysine	5.30777	M+H	C12H24N2O8	4.54	5.18451	4.54563	4.44708	4.7914	4.48432	4.84558	5.36354	5.04546	4.64182	4.62394	4.84478	4.59983	5.30883	4.29785	4.87023	4.57008	4.46329	5.00999	4.72464	5.02266	4.67337	4.65409	5.00691	4.83082	4.94899	4.44559	4.86055	5.22304	4.64798	4.53326	4.52014	4.71548	4.92695	4.67423	4.47095	4.80253	4.8331	4.66854	4.57973	4.68917	4.62279
PG(18:3(9Z,12Z,15Z)/18:2(9Z,12Z))	8.56357	M+H	C42H73O10P	-2.54	4.19086	4.08748	4.7547	4.79351	4.13842	5.37593	5.07065	4.56741	5.21881	4.13967	4.1766	4.17271	4.22979	4.20322	4.13917	4.02714	4.04325	5.42981	6.29471	6.37134	6.29416	6.2556	6.45626	6.14933	6.16723	6.1007	6.40458	5.96742	6.22459	5.52765	6.03158	5.95702	6.16123	6.42278	5.64587	6.42811	5.79569	5.95196	5.90261	5.84604	5.72048
Uric acid	13.1891	M-H	C5H4N4O3	-3.31	6.43001	6.40374	6.23719	6.27121	6.27167	6.27378	6.40025	6.35835	6.39552	6.32329	6.28535	6.44359	6.42872	6.36949	6.40667	6.32241	6.27289	6.36128	6.17313	6.27986	6.26476	6.06549	6.22421	6.28734	6.01406	6.2253	5.99904	6.3728	6.31541	6.32047	6.12527	6.23137	6.40142	6.73933	6.23415	6.42185	6.25893	6.29311	6.27549	6.0888	6.27277
Thromboxane B2	5.00454	M-H	C20H34O6	-4.6	4.63001	4.6419	4.44783	4.56316	4.57757	4.49405	4.63178	4.58303	4.59049	4.57882	4.61575	4.61186	4.66894	4.64237	4.57832	4.46628	4.55276	4.58941	5.31274	5.99415	4.48946	4.94006	5.8771	6.26378	4.9819	5.98232	5.82786	5.32034	5.96939	5.8251	4.53856	5.11788	4.67921	4.58882	5.35759	4.57198	5.26402	5.35455	5.07245	5.25708	5.18132
6-Keto-prostaglandin F1a	5.00454	M-H	C20H34O6	-4.6	4.63001	4.6419	4.44783	4.56316	4.57757	4.49405	4.63178	4.58303	4.59049	4.57882	4.61575	4.61186	4.66894	4.64237	4.57832	4.46628	4.55276	4.58941	5.31274	5.99415	4.48946	4.94006	5.8771	6.26378	4.9819	5.98232	5.82786	5.32034	5.96939	5.8251	4.53856	5.11788	4.67921	4.58882	5.35759	4.57198	5.26402	5.35455	5.07245	5.25708	5.18132
PC(o-14:0/16:0)	9.05385	M+H	C38H78NO7P	-1.44	6.74592	6.38072	6.4064	6.47041	6.66181	5.9393	6.77494	6.23556	6.34383	6.61382	6.86473	6.30088	6.24755	6.79837	6.74921	6.49347	6.16044	6.66654	5.85963	6.45876	6.46999	6.13991	6.46281	6.21419	6.36104	6.32562	5.57929	6.28977	6.58551	6.52679	7.03376	6.63775	6.74507	6.2305	6.43236	6.30005	6.16496	6.27414	6.00431	6.14239	6.13344
PC(14:1(9Z)/P-18:1(11Z))	10.7451	M+H	C40H76NO7P	-4.82	7.24027	6.96545	7.02646	7.16208	7.11767	7.32851	7.254	7.06169	7.07253	7.11265	7.2315	7.21524	7.25488	7.09339	7.11419	6.92868	7.08653	7.09983	6.93254	6.8586	6.86986	6.93661	6.93074	7.03858	6.94141	6.97679	7.03601	6.92937	6.92696	6.96592	7.02688	7.09448	7.08472	7.12429	7.16434	7.15141	6.9522	6.75557	6.96325	7.08984	7.03898
PC(o-18:0/22:6(4Z,7Z,10Z,13Z,16Z,19Z))	13.1614	M+H	C48H86NO7P	-0.89	7.06203	7.0227	7.02243	6.9106	7.25812	6.89433	6.92715	7.15076	6.9839	7.01004	6.99381	6.97511	7.11847	7.34972	6.91056	6.76189	6.88428	7.11803	6.63902	6.74676	7.13359	6.81233	6.73857	6.8965	6.69832	6.59017	6.69909	6.83045	6.79171	6.69224	7.61719	7.02056	6.882	6.89296	6.69095	6.87427	6.71043	6.91254	6.7776	6.91958	6.95367
Thyrotropin-releasing hormone	11.9298	M+H	C16H22N6O4	2.44	6.40126	5.59272	5.90464	5.92625	5.78513	6.24449	5.90466	5.56205	6.22123	5.82234	5.95522	5.68971	6.11264	5.89576	5.84594	5.99369	5.52778	5.6372	5.92061	5.9427	5.53624	6.19894	6.26209	6.21132	5.94804	5.95721	5.53596	5.64142	5.9424	6.15713	5.72067	5.80889	6.3416	6.08199	5.92652	5.80721	5.93493	5.68515	5.82614	5.76858	5.81069
PC(o-16:0/22:6(4Z,7Z,10Z,13Z,16Z,19Z))	8.80403	M+H	C46H82NO7P	-2.71	7.65716	7.61935	7.29307	7.4883	7.36358	7.19147	7.54731	7.72653	7.64883	7.60598	7.23846	7.72787	7.60212	7.34107	7.47955	7.26062	7.17934	7.75427	7.23167	7.18567	7.25649	7.18403	7.0795	7.19043	7.03135	7.06277	6.92513	7.29642	7.12039	7.22515	7.35974	7.47786	7.32949	7.32939	7.34489	7.49293	7.38887	7.34588	7.17016	7.24361	7.3763
Trilostane	3.13984	M+H	C20H27NO3	1.22	5.61904	4.59157	5.03294	5.45203	5.49993	5.61149	5.29015	5.0779	5.00158	5.49827	5.57689	5.39691	5.55188	5.81853	5.19249	4.87897	5.35317	5.58287	5.36501	5.2198	5.96393	5.30813	5.53934	5.80496	5.67506	5.61192	6.07746	5.02468	4.57754	5.84276	5.83913	5.41439	5.41722	5.54104	5.35858	5.83533	5.4846	5.69711	5.59169	5.53556	5.61567
LysoPC(20:2(11Z,14Z))	7.65794	M+H	C28H54NO7P	-0.61	7.37311	7.17706	7.35664	7.35769	7.74894	6.94666	7.66562	7.28885	7.11556	7.50682	7.57059	7.35957	7.34271	7.29367	7.27739	7.29799	7.09844	7.39128	7.49809	7.75916	7.51391	7.57996	7.38042	7.69265	7.40297	7.64659	7.33823	7.75117	7.66958	7.39643	7.57751	7.47475	7.43593	7.58192	7.24501	7.47084	7.43659	7.2372	7.24724	7.38456	7.14402
Cis-8,11,14,17-Eicosatetraenoic acid	0.581084	M+H	C20H32O2	-4.94	7.40956	7.81973	7.72397	7.69697	7.89092	7.2497	7.6681	7.84354	7.71143	7.24319	7.14585	7.45276	7.87814	7.25876	7.47896	7.97389	7.4014	7.46057	7.4982	8.29134	8.31468	7.73017	7.88987	7.95246	7.40373	7.67888	8.12751	7.43344	7.58875	8.21436	8.12861	8.42977	8.05565	8.16906	7.98539	8.21958	7.40195	7.51516	7.62323	7.59049	7.63622
Arachidonic acid	8.70692	M-H	C20H32O2	-3.15	7.40956	7.81973	7.72397	7.69697	7.89092	7.2497	7.6681	7.84354	7.71143	7.24319	7.14585	7.45276	7.87814	7.25876	7.47896	7.97389	7.4014	7.46057	7.4982	8.29134	8.31468	7.73017	7.88987	7.95246	7.40373	7.67888	8.12751	7.43344	7.58875	8.21436	8.12861	8.42977	8.05565	8.16906	7.98539	8.21958	7.40195	7.51516	7.62323	7.59049	7.63622
Mannitol	0.525941	M-H	C6H14O6	-3.36	6.82729	6.94221	6.9314	7.21198	6.7466	7.42001	6.9191	6.84602	7.95532	6.69889	6.92514	7.05294	7.41763	7.10493	7.10649	6.78645	6.7025	6.86608	6.74901	6.79523	6.42363	6.75855	6.49849	6.73704	6.89632	6.83971	6.35645	6.754	6.46839	6.51541	6.94458	7.07039	6.81456	6.41523	6.75706	6.74636	6.85415	6.84574	6.88893	6.9072	6.58036
L-Aspartic acid	0.581084	M-H	C4H7NO4	-4.64	6.17241	6.21181	5.94867	5.98696	6.40405	6.59905	6.50051	6.61483	6.63358	6.41893	6.42863	6.78098	6.69377	6.27419	6.0639	6.23677	6.42024	6.52678	6.55476	6.59015	6.25302	6.52116	6.30298	6.79344	6.27084	6.54146	6.13261	6.42324	6.49924	6.3008	6.37128	6.57399	6.2979	6.44232	6.30934	6.22773	6.52284	6.50298	6.52142	6.37862	6.3263
LysoPC(24:0)	9.05385	M+H	C32H66NO7P	-1.6	6.36402	6.65129	6.39041	6.67588	6.84475	6.51357	6.59866	6.57705	6.42574	6.94871	6.69861	6.56725	6.84924	6.71016	6.59999	6.52585	6.4247	6.48126	7.02404	7.01501	6.99023	7.00571	7.12254	7.27357	7.10661	7.08996	7.11675	6.87978	6.95777	6.96304	7.14871	6.73222	6.60711	6.92885	6.81646	7.17111	6.92863	6.81462	6.63037	6.91387	6.70441
Linoleic acid	8.83226	M-H	C18H32O2	-3.2	7.81077	7.89502	7.672	7.85114	7.83348	7.56622	7.95285	8.04133	7.828	7.44765	7.41418	7.71514	8.38285	7.47719	7.64875	8.10176	7.77179	7.39321	7.18094	7.80596	8.07093	7.38639	7.61561	7.40716	7.12454	7.48529	7.58971	7.3194	7.21899	7.70855	7.42681	7.71189	7.69821	7.65471	7.30734	7.8617	7.56837	7.52984	7.71902	7.61657	7.70315
LysoPE(0:0/18:2(9Z,12Z))	6.90194	M+H	C23H44NO7P	-0.5	7.78328	7.61656	7.29034	7.53684	7.30582	7.54939	7.5254	6.97852	7.40318	7.45718	7.71633	7.67215	7.91492	7.70063	7.81281	7.04678	7.51528	7.22536	7.49632	7.15913	6.99377	6.9632	6.93061	7.13306	7.41439	7.69551	7.51325	7.52317	7.2162	7.05158	7.12182	7.29748	7.43284	6.99821	7.22067	7.15096	7.37628	7.58141	7.54432	7.46888	7.57954
7-Dehydrocholesterol	12.3185	M+H	C27H44O	-0.06	5.69773	5.80124	6.05857	5.5326	6.14336	5.46524	5.71985	5.66324	5.6539	6.07446	5.83548	5.54661	5.46225	5.3092	5.40481	5.44136	5.67584	5.5075	6.09377	6.05825	5.98813	5.96379	5.69432	5.91354	5.54049	6.1774	6.02676	6.11291	5.7551	6.18055	6.2458	6.21008	6.09791	6.20125	5.24915	5.51457	5.80342	5.81551	5.72763	5.63501	5.85423
Cholecalciferol	12.3185	M-H	C27H44O	-0.06	5.69773	5.80124	6.05857	5.5326	6.14336	5.46524	5.71985	5.66324	5.6539	6.07446	5.83548	5.54661	5.46225	5.3092	5.40481	5.44136	5.67584	5.5075	6.09377	6.05825	5.98813	5.96379	5.69432	5.91354	5.54049	6.1774	6.02676	6.11291	5.7551	6.18055	6.2458	6.21008	6.09791	6.20125	5.24915	5.51457	5.80342	5.81551	5.72763	5.63501	5.85423
LysoPC(18:2(9Z,12Z))	6.90194	M+H	C26H50NO7P	0.51	9.00577	8.7943	9.0399	9.09895	9.27748	8.77257	9.11853	8.96104	8.67747	9.17544	9.21328	8.9599	9.07033	9.07982	9.02755	8.90331	8.77964	9.05011	9.04004	9.03853	8.82693	9.07591	8.78947	8.94286	9.04815	9.35596	8.84677	9.24682	9.10199	9.16464	8.99998	9.21897	8.82921	9.08894	9.00361	9.1285	9.07452	8.99421	8.87109	9.10015	8.77432
8-Isoprostaglandin F2a	11.8977	M-H	C20H34O5	-1.83	4.4827	4.69379	4.72394	4.98979	4.43026	4.76409	4.83326	4.43572	4.44318	4.43151	4.46844	4.46455	4.52163	4.49506	4.43101	4.69585	4.33509	4.44211	5.52935	6.19925	4.95166	5.46219	6.15466	6.63852	5.4416	6.37568	6.0824	5.93205	6.33591	5.76412	4.96258	5.78248	4.92096	4.85267	5.59955	5.12617	5.71147	5.41298	5.56654	5.62159	5.65089
PC(o-18:1(9Z)/20:4(8Z,11Z,14Z,17Z))	13.1614	M+H	C46H84NO7P	-0.66	7.75582	7.73445	7.68081	7.66199	7.77358	7.55365	7.68989	7.8325	7.77789	7.63417	7.77701	7.67523	7.81466	7.71891	7.63314	7.4493	7.51985	7.82513	7.51242	7.58167	7.50484	7.58401	7.61595	7.62652	7.87901	7.95576	7.44565	7.63861	7.60149	7.61465	7.63339	7.71518	7.51944	7.65042	7.52294	7.63064	7.48654	7.74286	7.54529	7.64036	7.63323
Vaccenic acid	9.32617	M-H	C18H34O2	-3.27	7.98851	7.9733	7.84645	7.99269	8.01937	7.83175	8.54874	8.2378	8.01046	7.72893	7.62003	7.90764	8.46378	7.69994	7.75295	8.55105	7.91354	7.76614	7.37547	8.06486	8.35957	7.75528	7.95185	7.66166	7.33694	7.73486	7.72588	7.57782	7.47329	7.82891	7.63774	7.97805	7.8564	8.06252	7.58476	8.18591	7.85486	8.00417	7.94097	7.80241	7.96048
Oleic acid	9.32617	M+H	C18H34O2	-3.27	7.98851	7.9733	7.84645	7.99269	8.01937	7.83175	8.54874	8.2378	8.01046	7.72893	7.62003	7.90764	8.46378	7.69994	7.75295	8.55105	7.91354	7.76614	7.37547	8.06486	8.35957	7.75528	7.95185	7.66166	7.33694	7.73486	7.72588	7.57782	7.47329	7.82891	7.63774	7.97805	7.8564	8.06252	7.58476	8.18591	7.85486	8.00417	7.94097	7.80241	7.96048
Chenodeoxycholic acid	5.78471	M+H	C24H40O4	-3.22	6.44619	6.87961	6.56706	6.33658	6.80777	6.82036	6.11091	6.32569	6.64779	6.28899	6.27494	7.32583	7.12098	6.64576	6.58989	6.48311	6.42315	6.16084	6.53906	6.51024	6.56132	6.45042	7.04674	7.03745	6.55617	6.48815	6.13967	6.73289	6.0773	6.36886	6.63696	6.27102	6.71314	6.304	6.17584	6.24857	6.58841	6.46769	6.71088	6.6	6.65142
10Z-Heptadecenoic acid	8.99239	M-H	C17H32O2	-0.83	4.64698	5.13917	5.25156	5.60824	5.08348	4.83429	5.67967	6.0665	5.18154	4.59578	5.07749	5.18663	5.38628	4.65934	5.19903	5.84752	4.89275	4.96456	4.46288	4.93128	5.4352	4.4941	4.55333	4.60023	4.49703	4.5642	5.21301	4.56697	4.52956	4.84422	4.55552	5.02115	4.48673	4.89013	4.46545	5.35192	5.31264	5.03454	5.23709	5.22221	5.29004
9E-Heptadecenoic acid	8.99239	M-H	C17H32O2	-0.83	4.64698	5.13917	5.25156	5.60824	5.08348	4.83429	5.67967	6.0665	5.18154	4.59578	5.07749	5.18663	5.38628	4.65934	5.19903	5.84752	4.89275	4.96456	4.46288	4.93128	5.4352	4.4941	4.55333	4.60023	4.49703	4.5642	5.21301	4.56697	4.52956	4.84422	4.55552	5.02115	4.48673	4.89013	4.46545	5.35192	5.31264	5.03454	5.23709	5.22221	5.29004
Butenylcarnitine	12.4872	M-H	C11H19NO4	4.25	7.43283	6.8947	7.52416	7.23696	7.33777	7.12625	7.29934	7.37059	7.33217	6.76385	6.73703	7.08475	7.50797	7.55971	7.56465	7.02557	7.57027	6.79378	7.34318	7.48582	7.38199	7.35465	6.89531	7.19226	7.45442	7.41181	7.06178	7.19167	7.71147	7.28123	7.05221	7.44108	7.47035	7.50754	7.13055	7.49523	7.25934	7.30069	7.34933	7.3019	7.46066
cis-5-Tetradecenoylcarnitine	8.70692	M+H	C21H39NO4	-3.15	6.45257	6.19938	6.04144	6.00761	6.28445	6.22359	6.48113	6.10372	6.03534	5.93025	5.74561	6.03723	6.30029	6.08652	6.04017	6.92806	6.24927	6.31644	5.72872	5.58847	6.29676	5.47574	6.33002	5.52304	5.73971	5.53363	5.79289	5.85872	5.90261	5.71514	5.59156	5.7739	5.78411	6.21488	5.67124	5.79919	5.98248	6.17899	5.98232	6.02293	6.11104
Xanthurenic acid	17.096	M-H	C10H7NO4	2.1	4.23291	4.06004	4.61802	4.09657	5.06956	4.82728	4.98026	5.63946	4.89031	4.11223	4.14916	4.83653	4.77122	4.89181	4.63663	4.38547	4.52624	4.44079	4.66645	5.50489	5.25711	4.55097	4.61729	4.70221	4.7237	4.96389	4.67058	4.55509	4.04601	5.74303	5.01793	4.89696	4.53688	4.94185	4.56239	4.74487	4.84725	4.75398	4.70217	4.59607	4.69523
5-Hydroxylysine	0.466943	M-H	C6H14N2O3	-3.24	5.10338	4.59125	4.47562	4.49772	4.99601	4.38582	4.86819	5.04996	4.53396	4.72201	4.58205	4.96941	5.08882	5.09022	4.47009	4.88848	4.91902	5.02784	4.9069	5.08479	4.70543	4.58324	5.01313	5.03178	4.67671	4.92422	4.36188	4.79607	4.98902	4.41364	4.99316	5.17524	4.97779	4.48059	4.91232	4.65755	4.76876	4.73495	4.8049	4.84363	4.96011
PC(O-16:0/18:2(9Z,12Z))	9.29816	M+H	C42H82NO7P	-0.26	8.32117	8.07851	8.0629	8.08974	8.18265	7.59337	8.30499	7.82696	7.81269	7.8645	8.36727	7.85268	7.89778	8.24448	8.20828	8.13318	7.96701	8.20869	8.02253	8.18925	8.16652	7.75265	8.14836	8.25036	7.78321	8.15762	7.65653	8.07847	8.21211	8.17496	8.41726	8.35499	8.21103	8.12701	8.01739	8.12739	8.0785	7.88907	7.89297	8.07881	8.12754
9-Oxononanoic acid	13.8986	M-H	C9H16O3	-3.2	6.15045	5.2827	5.80011	5.87442	6.00138	5.95757	6.03625	6.2744	6.26293	6.29734	6.17323	6.49663	6.4611	6.35665	6.15373	5.95749	6.11997	6.00811	5.81336	5.96121	5.8465	5.965	5.91505	6.01243	6.00073	5.84341	5.96831	5.82721	5.91882	5.70429	6.03953	5.93558	6.01969	5.99887	5.79661	6.20324	5.84229	5.77717	5.78382	6.04923	5.99145
trans-2-Dodecenoylcarnitine	6.07376	M+H	C19H35NO4	-0.61	5.20646	5.42673	5.56776	5.37163	5.80895	4.83736	5.96162	5.45906	4.92018	5.31949	5.23725	4.69361	5.38727	5.52357	5.04299	6.20276	5.39944	5.15942	5.17624	5.11604	5.6194	5.04012	5.22278	5.47921	4.36613	5.03965	5.26374	5.19525	5.25136	4.40794	4.99152	5.29219	4.52013	5.39137	5.2047	5.24408	5.44384	5.28187	5.10176	5.37199	5.31736
Eicosadienoic acid	9.3859	M-H	C20H36O2	-3.57	6.85356	6.82886	6.41595	6.70329	6.40083	6.84391	7.08724	6.99673	6.85856	6.61971	6.56589	6.92727	7.22069	6.63059	6.63507	6.85104	6.57695	6.49109	6.00281	6.50291	6.93068	6.25727	6.62757	6.28935	6.38919	6.33375	6.31821	6.0892	5.97094	6.46373	5.94923	6.54368	6.70685	6.56328	6.03373	6.74831	6.5969	6.83587	6.80311	6.71586	6.78362
Cer(d18:0/18:0)	12.7616	M+H	C36H73NO3	-0.71	6.59954	6.46687	6.61301	5.54822	6.2502	5.76769	6.82802	6.88446	6.57997	5.53952	6.52727	6.62709	6.47981	6.73401	6.70562	6.31364	5.97378	5.8232	6.13846	6.5534	6.48246	5.41207	6.47457	6.60707	6.32686	5.92313	6.24781	5.94433	6.22901	6.83863	6.34601	6.49636	6.17947	6.5707	6.29445	5.84307	6.39286	6.24627	6.34938	6.30387	6.47542
Hydroxyvalerylcarnitine	4.59653	M+H	C12H25NO5	0.59	4.53432	5.01477	4.93115	5.11607	4.36431	4.86681	4.74486	5.31257	4.91304	5.07801	5.32339	4.43612	5.24923	4.61037	5.17111	4.72073	4.72038	4.68498	4.96923	4.92196	5.39713	4.98223	4.78516	5.42892	4.26681	5.37736	5.2468	4.95795	4.80883	5.20318	4.93221	5.44108	5.01211	4.74179	4.23523	5.15639	4.70022	4.63545	4.83386	4.93532	4.88319
LysoPC(22:1(13Z))	9.05385	M+H	C30H60NO7P	-0.92	6.23521	6.04843	6.05183	6.16392	6.15825	5.59704	5.80288	5.48037	6.14213	6.16461	6.00982	6.10473	6.49647	5.95336	5.9917	5.85585	5.60872	5.81464	6.58397	6.7635	6.9689	6.8357	7.0638	6.96283	6.58802	6.64225	7.30529	6.47373	6.57462	6.68852	6.96563	6.72284	6.7479	6.7759	6.45312	7.09457	6.29704	6.44554	6.40584	6.2301	6.37987
1-O-Hexadecyl-lyso-sn-glycero-3-phosphocholine	7.46899	M+H	C17H35O7P	-0.56	7.6666	7.75863	7.65516	7.68175	7.92049	7.47188	7.31862	7.52299	7.71205	7.31262	7.22039	7.58247	7.93676	7.49464	7.65683	7.61978	7.61641	7.3745	7.29416	7.4058	7.77984	7.57013	7.73198	7.4946	7.26687	7.48531	7.80431	7.45563	7.47126	7.63577	7.68566	7.71	7.78367	7.83587	7.64193	7.77019	7.25821	7.27873	7.36684	7.37412	7.48792
Riboflavin	9.26594	M+H	C17H20N4O6	3.45	5.13783	5.12034	4.83075	5.14493	4.95488	5.02428	5.12181	4.9858	4.89923	4.50389	4.39554	4.80445	5.45898	5.23909	4.42288	4.96059	5.13523	5.035	4.86526	4.47456	4.58093	5.00072	4.57547	4.92044	4.25985	5.02348	5.20053	4.52204	4.56012	4.77117	4.31834	4.71948	5.1209	4.48306	5.00665	4.69843	4.69713	4.85644	4.75651	4.62297	4.71103
15beta-hydroxycyproterone acetate	7.34315	M+H	C24H29ClO5	-0.37	5.70811	6.07648	6.01326	5.97676	6.20997	5.50526	5.75144	6.15111	5.87213	5.87213	5.59217	5.31485	5.93808	5.4515	5.5654	6.1172	5.9169	6.12996	4.76946	5.78953	5.82165	6.16882	6.08895	6.1762	4.80361	5.87484	5.74696	6.02153	5.79019	6.17486	6.04275	6.09271	5.68044	6.18681	6.13318	6.15285	5.66414	5.5866	5.34184	5.55255	5.47472
Dodecanoylcarnitine	6.33174	M-H	C19H37NO4	-4.13	5.76309	5.73341	5.54828	5.4895	5.69549	5.42307	5.93499	5.38208	5.55756	5.3778	5.60871	4.95759	5.77411	5.45673	5.52124	6.13636	5.63433	5.71181	5.3213	5.1608	6.43157	5.44335	6.42427	5.59241	5.09112	5.10079	5.51603	5.23553	5.18298	5.55071	5.37061	5.37462	5.55682	5.14958	5.37769	5.2774	5.46386	5.76486	5.63783	5.66032	5.61352
PC(o-16:0/16:1(9Z))	9.29816	M+H	C40H80NO7P	-4.23	7.54428	7.33083	7.27298	7.43976	7.10826	7.34912	7.56075	6.76297	6.8058	7.39935	7.08239	7.35702	7.07371	7.48611	7.43533	7.3587	7.08542	7.39083	6.96552	7.0091	7.32639	7.09386	7.02804	7.11589	7.02234	7.30636	6.89503	7.3431	7.35181	7.0048	7.52834	7.30888	7.45323	7.43252	7.35841	7.38702	7.33779	7.19566	7.22408	7.14775	7.05426
PC(14:0/P-18:0)	9.29816	M+H	C40H80NO7P	-4.23	7.54428	7.33083	7.27298	7.43976	7.10826	7.34912	7.56075	6.76297	6.8058	7.39935	7.08239	7.35702	7.07371	7.48611	7.43533	7.3587	7.08542	7.39083	6.96552	7.0091	7.32639	7.09386	7.02804	7.11589	7.02234	7.30636	6.89503	7.3431	7.35181	7.0048	7.52834	7.30888	7.45323	7.43252	7.35841	7.38702	7.33779	7.19566	7.22408	7.14775	7.05426
LysoPE(14:1(9Z)/0:0)	7.5317	M+H	C19H38NO7P	2.28	5.0117	5.05952	4.94554	5.66092	5.24118	5.11368	4.65109	5.21571	5.13931	5.53748	5.24336	4.43336	5.32258	5.53322	5.27453	5.57131	5.38444	5.80606	4.87638	4.29602	4.43098	4.8465	4.57978	4.82623	4.40915	4.38907	5.25895	4.72227	4.43588	5.02911	5.19322	4.59833	4.40055	4.4569	4.55532	4.83894	4.69742	4.57772	4.79574	4.7762	4.51572
Geranyl diphosphate	4.54427	M-H	C10H20O7P2	3.08	4.92266	5.06623	5.10481	5.54539	5.79433	5.52331	4.92443	5.22966	5.17907	5.85552	5.70065	5.59735	5.27598	5.15218	5.09004	5.18784	5.04212	5.15493	5.23261	5.45084	5.25802	5.3077	5.74958	5.59769	5.36617	5.47089	5.35167	5.33537	5.41853	5.30442	5.36156	5.50881	4.83708	5.48902	5.10145	5.41007	5.42839	5.06923	5.30876	5.44497	5.33126
Serotonin hydrochloride	0.661428	M+H	C10H13ClN2O	0.37	7.20052	7.4629	7.3831	7.27806	7.49597	7.23851	7.53007	7.5269	7.17274	7.35774	7.27784	7.00762	7.45729	7.47793	7.26175	7.21705	7.25745	7.39871	7.58109	7.64617	7.08576	7.62584	7.77058	7.45259	7.8478	7.39943	7.56831	7.57265	6.8901	7.66243	7.71152	7.4046	7.46041	7.64369	7.31747	7.3209	7.6921	7.41077	7.52066	7.60554	7.41632
Oleamide	8.80403	M-H	C18H35NO	-0.09	6.65615	6.51409	6.52014	6.62569	6.75719	6.54743	6.66443	6.82142	6.52987	6.56489	6.43506	6.7168	6.6194	6.56998	6.17324	6.63233	6.25166	6.8754	6.45189	6.56691	6.5131	6.47399	6.53056	6.77697	6.42538	6.66379	6.56664	6.62645	6.65558	6.44545	6.58505	6.67896	6.44886	6.67282	6.44021	6.71093	6.6294	6.51901	6.48101	6.4592	6.3163
Taurocholic acid	4.56482	M-H	C26H45NO7S	-4.18	6.43296	6.23437	6.28819	6.31531	6.749	6.52681	5.98155	6.99875	6.28224	5.3284	6.4169	6.55946	5.91929	6.29463	5.65761	5.11298	5.65816	4.70486	5.26181	5.42822	4.61332	4.99291	4.65181	5.79604	5.19895	5.77434	5.32365	6.45031	5.98693	6.18336	5.24908	5.44256	5.33605	5.78862	5.68076	5.06187	5.82134	6.11111	6.08754	6.12146	5.94029
Hydroxybutyrylcarnitine	9.59811	M-H	C11H21NO5	-3.02	6.18405	6.16223	6.2651	6.22881	6.39861	6.11371	6.24862	6.26539	5.55883	6.3036	5.80772	5.81793	6.33336	6.26818	6.1923	5.99918	5.56414	6.19522	5.37862	6.14904	6.11346	6.17068	6.23299	6.34575	5.96823	6.23172	5.32351	6.33086	6.26592	6.20275	5.96137	6.54292	6.51125	6.25799	6.37952	6.49943	5.79762	5.91606	5.6903	5.72888	5.88602
Isobutyric acid	1.7672	M-H	C4H8O2	-3.21	4.74469	4.42542	4.21455	4.51336	4.81055	4.39673	5.22411	5.1433	4.803	4.40978	4.95611	4.54476	4.73902	4.95197	4.56207	5.34824	4.4921	4.74128	5.05864	4.19984	4.18167	4.93673	4.34099	4.34277	4.4742	4.3479	4.27762	5.33296	4.22622	4.23989	5.41149	4.32112	4.48714	5.22585	4.56215	4.73694	4.35795	4.59768	4.33979	4.4977	4.5191
9,12,13-TriHOME	8.52092	M-H	C18H34O5	1.75	6.26658	5.29944	5.76529	5.52429	6.32374	5.82723	6.43755	5.85586	5.61492	6.1251	6.07561	5.90482	5.8031	5.50772	5.47461	6.04394	5.35942	6.03645	5.77892	5.88256	6.00824	5.50267	5.60684	5.83013	5.55275	6.14651	5.86144	5.50849	5.36209	5.57784	6.10147	5.48864	6.03231	5.45703	5.27334	5.67336	5.97478	5.89226	5.59043	5.97327	5.87448
9,10-Dihydroxy-12,13-epoxyoctadecanoate	8.52092	M-H	C18H32O4	1.75	6.26658	5.29944	5.76529	5.52429	6.32374	5.82723	6.43755	5.85586	5.61492	6.1251	6.07561	5.90482	5.8031	5.50772	5.47461	6.04394	5.35942	6.03645	5.77892	5.88256	6.00824	5.50267	5.60684	5.83013	5.55275	6.14651	5.86144	5.50849	5.36209	5.57784	6.10147	5.48864	6.03231	5.45703	5.27334	5.67336	5.97478	5.89226	5.59043	5.97327	5.87448
SM(d18:1/16:0)	13.1049	M+H	C39H79N2O6P	-4.54	8.56959	8.53782	8.64395	8.90076	8.86664	8.62362	8.99094	9.17141	9.11794	8.8573	8.95272	9.11361	8.80598	8.72668	8.96257	8.57708	8.67204	9.0489	8.65201	8.8085	8.79919	8.70446	8.82703	8.79142	8.74442	8.7071	8.75662	8.66585	8.6856	8.80905	8.74009	8.94303	8.43044	8.60784	8.8527	9.01076	8.59405	8.64945	8.79627	8.62069	8.74227
Guanosine	4.14736	M+H	C10H13N5O5	-2.05	5.85891	6.30431	5.45668	5.87768	6.38809	5.87132	5.60893	5.637	6.18527	6.23477	6.16834	5.6659	5.58545	5.90923	5.20299	5.66565	5.58471	6.03857	4.4326	4.89771	4.94215	6.16374	5.40782	6.10384	5.40153	4.92876	6.48279	5.39137	5.08025	6.19936	5.92361	6.23015	5.62895	4.95971	6.0742	5.76547	5.58995	5.71582	5.63699	5.65909	5.36739
Deoxyadenosine	4.92045	M-H	C10H13N5O3	-3.28	5.872	5.42293	6.01995	6.23093	5.96531	5.2397	5.42656	5.7223	5.77864	5.82965	5.67538	6.06882	6.14188	6.10259	6.08706	5.50336	5.62765	5.50504	5.20721	5.74142	5.31454	6.18902	5.72629	6.10476	5.74356	6.06601	5.24333	5.49393	5.77578	5.80992	5.76327	5.30861	5.37566	5.19912	5.88731	5.50669	5.90807	5.69247	5.71324	5.71596	5.63794
Trans-Hexa-dec-2-enoic acid	8.70692	M-H	C16H30O2	-1.81	5.88105	5.42959	5.56419	5.67991	5.96144	5.59883	6.77718	6.11914	5.9054	5.58607	5.41073	5.91139	6.01906	5.72421	5.52603	6.72618	5.52248	5.83168	5.24727	5.93843	5.84702	5.53883	5.76219	5.53516	5.0827	5.54942	5.44337	5.22697	5.11446	5.50949	5.5894	5.31825	5.4395	5.84106	5.15893	5.88132	5.76367	5.84526	5.87373	5.63157	5.83566
Palmitoleic acid	8.70692	M-H	C16H30O2	-1.81	5.88105	5.42959	5.56419	5.67991	5.96144	5.59883	6.77718	6.11914	5.9054	5.58607	5.41073	5.91139	6.01906	5.72421	5.52603	6.72618	5.52248	5.83168	5.24727	5.93843	5.84702	5.53883	5.76219	5.53516	5.0827	5.54942	5.44337	5.22697	5.11446	5.50949	5.5894	5.31825	5.4395	5.84106	5.15893	5.88132	5.76367	5.84526	5.87373	5.63157	5.83566
Hypogeic acid	8.70692	M+H	C16H30O2	-1.81	5.88105	5.42959	5.56419	5.67991	5.96144	5.59883	6.77718	6.11914	5.9054	5.58607	5.41073	5.91139	6.01906	5.72421	5.52603	6.72618	5.52248	5.83168	5.24727	5.93843	5.84702	5.53883	5.76219	5.53516	5.0827	5.54942	5.44337	5.22697	5.11446	5.50949	5.5894	5.31825	5.4395	5.84106	5.15893	5.88132	5.76367	5.84526	5.87373	5.63157	5.83566
PC(18:2(9Z,12Z)/P-18:1(9Z))	13.1614	M+H	C44H82NO7P	-0.09	7.85181	7.69388	7.71334	7.79707	7.81755	7.64561	7.76582	7.85037	7.79153	7.73205	7.87187	7.7236	7.91084	7.75844	7.67582	7.48693	7.58951	7.92634	7.5857	7.57927	7.53388	7.64311	7.62188	7.66834	7.54012	7.57143	7.45472	7.67847	7.58797	7.63673	7.68483	7.72911	7.581	7.65533	7.49998	7.67159	7.55187	7.81672	7.63356	7.65157	7.70762
PC(o-18:2(9Z,12Z)/18:2(9Z,12Z))	13.1614	M+H	C44H82NO7P	-0.09	7.85181	7.69388	7.71334	7.79707	7.81755	7.64561	7.76582	7.85037	7.79153	7.73205	7.87187	7.7236	7.91084	7.75844	7.67582	7.48693	7.58951	7.92634	7.5857	7.57927	7.53388	7.64311	7.62188	7.66834	7.54012	7.57143	7.45472	7.67847	7.58797	7.63673	7.68483	7.72911	7.581	7.65533	7.49998	7.67159	7.55187	7.81672	7.63356	7.65157	7.70762
PC(o-18:0/18:2(9Z,12Z))	13.1614	M+H	C44H86NO7P	-0.87	7.6594	7.58223	7.56729	7.59734	7.59787	7.53884	7.68207	6.02257	5.6	7.65144	7.72505	7.51179	7.72159	7.79268	7.61715	7.45492	7.47522	7.58932	7.48855	7.47633	7.46382	7.51895	7.54257	7.5521	7.52089	7.52927	7.43331	7.53442	7.57114	7.56103	7.64877	7.77365	7.65504	7.63621	7.49874	7.55115	7.46831	7.68985	7.43854	7.63533	7.43026
1-Hexadecanoyl-2-(9Z-octadecenoyl)-sn-glycero-3-phosphoethanolamine	13.1614	M+H	C39H76NO8P	-1.68	6.92899	6.80087	6.85134	6.72116	6.16672	6.71893	6.80223	5.67782	6.41548	6.67881	6.46353	6.78447	6.95833	6.59044	6.60984	6.54922	6.70772	6.72981	6.70195	6.61968	6.74953	6.81242	7.22637	7.1996	6.5992	6.78534	6.47814	6.59717	6.67012	6.74729	6.81708	6.76687	6.74207	6.89059	6.71395	6.58388	6.38809	6.69817	6.57154	6.56945	6.60112
Sphinganine	6.71211	M+H	C18H39NO2	0.03	8.0465	8.37781	8.34422	8.38306	8.34715	8.18376	8.01595	8.38345	8.11394	8.11803	7.99201	8.05726	8.39878	8.08883	8.16844	8.33129	8.02944	8.1194	7.78249	8.18356	8.43437	8.29316	8.45809	8.18324	8.01632	8.1066	8.43456	8.05867	7.99268	8.29094	8.39687	8.264	8.28598	8.36037	8.23324	8.34408	8.33572	8.34254	8.1762	8.13804	8.12562
Methionine sulfoxide	0.604255	M+H	C5H11NO3S	0.26	5.96614	5.72033	5.31609	5.61837	5.70471	5.50839	5.64523	6.11313	6.19739	6.20255	6.04893	6.20811	6.38955	5.56794	5.63987	5.70639	5.6558	5.8303	5.81261	6.01459	5.96135	5.78878	5.80916	5.84922	6.15341	6.34812	6.21869	6.0556	5.91297	6.10327	6.2586	6.30805	6.16249	6.16267	6.07394	6.22359	5.91118	6.23087	6.01004	6.16602	6.08754
PC(o-16:0/18:0)	13.1049	M+H	C42H86NO7P	-4.78	6.87971	6.81394	6.89703	6.9358	6.98306	6.89712	7.07363	5.46493	4.67816	6.70957	7.11449	6.85932	6.82047	7.13421	6.9511	6.68745	6.82406	7.0138	7.00156	7.04562	6.85182	6.94691	7.0815	7.07795	6.93451	7.05089	6.9869	6.83584	6.87287	6.88797	7.08259	7.15841	7.02758	6.98872	6.89712	6.97894	6.89694	7.06449	6.91428	6.90617	6.75174
SM(d18:1/20:0)	13.1049	M+H	C43H87N2O6P	-2.49	7.90009	7.78199	7.81676	7.88973	7.73716	7.81028	8.09077	4.87612	4.88358	8.01835	8.05631	6.73531	7.92552	8.06941	8.10309	7.89727	7.92297	7.99858	7.96085	8.03149	7.97601	7.9274	8.00359	8.05897	7.85763	7.9517	7.94687	7.79026	7.73652	7.771	8.11504	8.08167	7.98272	8.12331	7.89897	8.02836	7.7189	8.03022	7.80012	7.95079	7.85333
PC(18:3(6Z,9Z,12Z)/16:0)	9.77705	M+H	C42H78NO8P	-0.25	8.0959	7.70526	7.74854	8.2478	8.37256	7.95468	8.05889	7.92134	7.83807	8.2269	7.80199	7.81324	7.97031	8.06487	7.7934	7.66587	7.86557	7.81776	7.90646	8.12247	8.17515	7.86339	8.12397	8.00545	7.98161	8.03305	8.18863	8.00678	8.1472	7.92302	8.03422	7.7296	7.65254	7.74809	7.43253	7.80737	7.93338	7.89316	7.82147	7.7716	7.61102
N-acetyl-β-D-galactosamine	15.9013	M-H	C8H15NO6	-2.3	4.58487	4.24658	5.4339	5.52389	4.47845	4.29761	5.47979	4.49728	4.54219	4.73809	4.38989	5.49593	5.5894	4.89209	5.43472	4.3538	4.48812	4.529	4.36326	5.38177	4.24992	4.85055	4.46673	4.64002	5.5831	4.54498	4.41557	4.53001	4.41648	4.65579	5.44254	5.72791	4.37746	5.55202	4.42327	5.43182	4.67178	4.65773	4.87833	4.70528	4.69494
SM(d18:0/16:1(9Z))	13.1049	M+H	C39H79N2O6P	-0.38	8.92756	8.90243	8.99793	9.29507	9.21904	9.01164	9.34816	9.54467	9.48757	9.22314	9.32318	9.47465	9.16676	9.09626	9.32605	8.92018	9.05259	9.41633	9.02038	9.15038	9.14395	9.07513	9.18115	9.14943	9.12112	9.09057	9.11594	9.02799	9.08683	9.17092	9.11654	9.30671	8.79698	8.97313	9.22058	9.37701	8.96301	9.00302	9.16514	8.96306	9.11093
PG(18:0/18:3(6Z,9Z,12Z))	13.223	M+H	C42H77O10P	-3.31	6.08749	5.48821	5.57091	5.45538	5.64777	5.53098	5.69992	4.90788	5.75626	5.44752	5.90737	6.07671	6.12017	5.7724	5.51043	5.47008	5.76012	5.61904	5.26671	5.43999	5.85172	5.54094	5.80505	5.4523	5.53452	5.34606	5.55895	5.69035	5.63406	5.06428	5.67072	5.49705	5.78449	5.82892	5.45981	5.86286	5.72785	5.60709	5.74675	5.69854	5.88124
PG(18:1(9Z)/18:2(9Z,12Z))	13.223	M+H	C42H77O10P	-3.31	6.08749	5.48821	5.57091	5.45538	5.64777	5.53098	5.69992	4.90788	5.75626	5.44752	5.90737	6.07671	6.12017	5.7724	5.51043	5.47008	5.76012	5.61904	5.26671	5.43999	5.85172	5.54094	5.80505	5.4523	5.53452	5.34606	5.55895	5.69035	5.63406	5.06428	5.67072	5.49705	5.78449	5.82892	5.45981	5.86286	5.72785	5.60709	5.74675	5.69854	5.88124
PG(16:0/20:3(8Z,11Z,14Z))	13.223	M+H	C42H77O10P	-3.31	6.08749	5.48821	5.57091	5.45538	5.64777	5.53098	5.69992	4.90788	5.75626	5.44752	5.90737	6.07671	6.12017	5.7724	5.51043	5.47008	5.76012	5.61904	5.26671	5.43999	5.85172	5.54094	5.80505	5.4523	5.53452	5.34606	5.55895	5.69035	5.63406	5.06428	5.67072	5.49705	5.78449	5.82892	5.45981	5.86286	5.72785	5.60709	5.74675	5.69854	5.88124
Xylobiose	14.6428	M-H	C10H18O9	-4.56	4.70976	4.46713	4.82574	4.50513	4.6014	4.63785	4.69716	5.12647	5.23185	4.67363	4.7303	5.38851	4.89296	4.65045	4.82484	4.71549	4.4297	4.51871	4.37468	4.40849	4.8419	4.32105	4.63834	4.46847	4.4571	4.98666	4.29678	4.4816	4.52881	4.79484	4.42971	4.45086	4.72887	4.63279	4.25797	4.50876	4.62326	4.86507	4.598	4.70615	4.76164
LysoPE(0:0/20:5(5Z,8Z,11Z,14Z,17Z))	6.90194	M+H	C25H42NO7P	-2.87	6.48074	6.35997	6.06002	6.29086	6.19151	6.15498	6.3161	5.87143	6.19512	6.13897	6.36759	6.4076	6.6445	6.41064	6.48322	5.84353	6.21448	5.8503	5.9788	5.33405	5.68542	5.62523	5.46758	5.61709	5.8112	5.92606	6.20656	5.91475	5.60439	5.43759	5.75257	5.73726	6.10947	5.73669	5.76807	5.43925	5.99831	6.23794	6.18553	6.10815	6.26957
Galactosylceramide (d18:1/16:0)	12.2615	M+H	C40H77NO8	0.11	6.39523	6.41403	6.48635	6.24347	6.59138	6.33167	6.56817	6.36046	6.71089	6.28891	6.59123	6.73889	6.92642	6.43248	6.65817	6.48667	6.04402	6.56929	6.33812	6.28861	5.97498	6.03694	6.17589	6.39142	5.60976	6.21446	6.07661	6.11029	5.64229	6.15207	6.00238	6.21345	6.36105	5.8137	6.12076	6.37372	6.06876	6.2408	6.29764	6.35586	6.41177
PC(20:0/20:4(5Z,8Z,11Z,14Z))	13.1049	M+H	C48H88NO8P	-3.07	7.90089	7.82586	7.68575	7.70217	7.71073	7.67469	7.76942	7.65277	7.97772	7.96452	7.70648	8.03306	8.0639	7.75707	7.72256	7.69568	7.75689	7.74026	7.83734	7.88796	7.75158	7.87015	7.84076	7.93906	7.91984	8.0369	7.96081	7.92526	7.80579	7.85821	7.65619	7.84068	7.714	7.92009	7.77617	8.05842	7.72625	7.67108	7.82882	7.65853	7.52439
Serotonin	0.661428	M-H	C10H12N2O	0.37	7.20052	7.4629	7.3831	7.27806	7.49597	7.23851	7.53007	7.5269	7.17274	7.35774	7.27784	7.00762	7.45729	7.47793	7.26175	7.21705	7.25745	7.39871	7.58109	7.64617	7.08576	7.62584	7.77058	7.45259	7.8478	7.39943	7.56831	7.57265	6.8901	7.66243	7.71152	7.4046	7.46041	7.64369	7.31747	7.3209	7.6921	7.41077	7.52066	7.44541	7.55891
Stearoylethanolamide	9.11375	M+H	C20H41NO2	0.23	5.96352	6.17206	6.14695	6.29819	6.22554	5.72913	6.38739	6.49492	6.13451	6.08396	6.12716	6.28214	5.88361	6.12406	5.96576	6.25882	6.06229	6.44572	5.90125	6.27503	6.16323	6.21813	6.06215	6.23674	6.19483	6.2427	6.16799	6.26822	6.31211	6.3125	6.25398	6.32505	6.05795	6.30014	6.25252	6.41194	6.00017	6.03845	5.9981	6.05359	6.23179
N,N-Dimethylsphing-4-enine	9.11375	M+H	C20H41NO2	0.23	5.96352	6.17206	6.14695	6.29819	6.22554	5.72913	6.38739	6.49492	6.13451	6.08396	6.12716	6.28214	5.88361	6.12406	5.96576	6.25882	6.06229	6.44572	5.90125	6.27503	6.16323	6.21813	6.06215	6.23674	6.19483	6.2427	6.16799	6.26822	6.31211	6.3125	6.25398	6.32505	6.05795	6.30014	6.25252	6.41194	6.00017	6.03845	5.9981	6.05359	6.23179
Propenoylcarnitine	11.9298	M+H	C10H17NO4	2.79	8.2588	8.01952	8.1408	8.26824	7.9188	7.87316	8.40382	7.97087	7.68043	7.69555	8.07402	7.88494	7.87261	8.08495	8.02383	7.94726	8.10082	7.95066	7.5215	8.15025	8.29062	7.77309	8.35251	8.29456	7.83677	7.86165	8.02209	7.99459	7.52261	8.22682	7.74017	7.64628	7.88724	8.00405	7.86572	7.92838	7.80077	7.84995	7.9483	7.75919	7.65828
D-Arabitol	5.6275	M+H	C5H12O5	0.19	6.01019	5.36527	6.04979	6.19091	5.90104	5.54545	5.73146	5.82219	6.30592	6.41805	6.20188	6.1026	5.84396	6.3676	6.12173	5.93978	5.53978	6.12565	5.95875	5.67336	5.63397	5.42154	5.65112	6.27866	6.11053	6.0643	5.39437	5.89968	5.46779	5.50952	6.25149	6.46765	5.69727	5.96477	6.07609	5.76746	5.60368	5.69134	5.65968	5.44696	5.46634
Hypotaurine	0.369241	M-H	C2H7NO2S	2.34	4.14016	4.60727	5.24607	4.0259	4.81928	3.89988	5.10631	5.1276	5.36174	5.25029	5.59744	5.55402	5.09783	4.04818	4.3623	4.34059	3.88822	5.45308	4.1172	3.88035	3.9121	3.98913	4.06719	4.27492	4.38899	5.33525	5.28457	4.0613	5.43221	5.37437	5.22668	4.96446	3.87559	3.99464	3.85432	3.9778	4.4845	4.09725	4.44853	4.46861	4.4675
9-Hexadecenoylcarnitine	7.28155	M+H	C23H43NO4	-0.7	5.97124	4.41087	4.05284	4.16816	5.7531	5.24014	6.34122	4.59038	5.02797	4.18382	5.07698	5.37499	5.75255	5.32763	5.07609	6.39785	4.65719	5.40533	4.42659	4.07953	5.5254	4.08215	5.37905	5.28567	4.08507	4.15224	5.06501	4.15501	4.1176	4.12688	4.14356	4.21249	4.92627	4.19383	4.0535	4.17699	5.6217	5.53854	5.40441	5.52753	5.71239
Aldosterone	5.46666	M-H	C21H28O5	3.6	4.84595	5.24071	4.64931	5.02443	5.69954	4.35152	4.80193	4.88203	4.95467	4.43628	4.47321	4.6908	4.90364	5.03837	4.43579	5.11153	4.68991	4.92526	5.38976	5.59657	5.76798	5.38727	5.84802	5.34013	5.21612	5.43125	5.66348	5.59244	5.39605	5.61018	5.59596	5.71649	5.4619	5.78407	5.56297	5.85841	5.1961	5.19335	5.27026	5.2148	5.43577
6-beta-hydroxymedroxyprogesterone	5.46666	M-H	C22H32O4	3.6	4.84595	5.24071	4.64931	5.02443	5.69954	4.35152	4.80193	4.88203	4.95467	4.43628	4.47321	4.6908	4.90364	5.03837	4.43579	5.11153	4.68991	4.92526	5.38976	5.59657	5.76798	5.38727	5.84802	5.34013	5.21612	5.43125	5.66348	5.59244	5.39605	5.61018	5.59596	5.71649	5.4619	5.78407	5.56297	5.85841	5.1961	5.19335	5.27026	5.2148	5.43577
7-Methylrosmanol	5.46666	M-H	C21H28O5	3.6	4.84595	5.24071	4.64931	5.02443	5.69954	4.35152	4.80193	4.88203	4.95467	4.43628	4.47321	4.6908	4.90364	5.03837	4.43579	5.11153	4.68991	4.92526	5.38976	5.59657	5.76798	5.38727	5.84802	5.34013	5.21612	5.43125	5.66348	5.59244	5.39605	5.61018	5.59596	5.71649	5.4619	5.78407	5.56297	5.85841	5.1961	5.19335	5.27026	5.2148	5.43577
Cortisone	5.68928	M-H	C21H28O5	-0.65	4.84595	5.24071	4.64931	5.02443	5.69954	4.35152	4.80193	4.88203	4.95467	4.43628	4.47321	4.6908	4.90364	5.03837	4.43579	5.11153	4.68991	4.92526	5.38976	5.59657	5.76798	5.38727	5.84802	5.34013	5.21612	5.43125	5.66348	5.59244	5.39605	5.61018	5.59596	5.71649	5.4619	5.78407	5.56297	5.85841	5.1961	5.19335	5.27026	5.2148	5.43577
Adapalene	6.23338	M-H	C28H28O3	4.21	5.1522	4.44428	4.71949	4.75059	5.20666	4.58884	5.36387	5.15809	4.59156	5.32972	5.38321	5.33564	4.89367	4.70822	5.05635	4.68503	4.40004	4.50706	5.48065	5.39015	5.08947	5.37206	5.12394	5.55838	4.39771	5.16821	5.18768	5.32564	5.09776	5.12096	4.59617	4.79813	4.38742	4.50647	5.01094	4.48963	4.61481	4.70226	4.93444	4.79657	4.72946
LysoPE(0:0/22:2(13Z,16Z))	12.2615	M+H	C27H52NO7P	4.7	5.43531	5.65418	5.33564	5.60616	5.81374	5.31985	5.3302	5.67488	5.72302	5.34867	5.28711	5.65665	5.84852	5.55538	5.42793	5.02995	5.84376	6.01681	4.70273	5.69061	5.92678	5.08722	5.68592	5.34561	5.16966	5.49009	5.13128	5.32202	5.41721	5.6121	5.98961	5.89036	5.75585	5.79908	5.5124	5.53827	5.62698	5.50053	5.70389	5.4473	5.40803
Chrysanthemic acid	6.71211	M-H	C10H16O2	-4.53	4.34132	4.23794	4.31726	4.27447	4.75278	4.3473	4.74076	4.54163	4.3018	4.29013	4.32706	4.32317	4.68745	4.35456	4.28963	4.55535	4.31529	4.80642	4.15723	4.18584	4.17936	4.38859	4.31802	4.29458	4.48406	4.51858	4.18143	4.26132	4.48881	4.23318	4.24987	4.3188	4.18108	4.30014	4.1598	4.68854	4.53169	4.57635	4.61368	4.25186	4.57772
Lithocholyltaurine	8.47078	M+H	C26H45NO5S	-1.9	4.64085	5.32369	4.45868	4.71003	5.70046	4.5049	5.24622	4.59387	4.60133	4.76388	4.65027	4.83399	5.02678	5.59924	4.65195	4.5446	4.49324	4.76108	4.45676	4.91847	4.47888	4.52125	4.5472	5.03808	4.67208	4.87276	4.61948	5.31625	4.55112	5.55373	5.15905	4.91093	4.5714	4.77559	4.6349	4.58283	4.61147	4.72739	4.68389	4.55139	4.68154
Dehydrongaione	0.604255	M+H	C15H20O3	-1.67	4.70992	5.03536	4.65775	4.48359	4.35687	4.27336	4.96584	5.02729	4.36979	4.63762	4.81088	4.50464	4.44824	4.42167	4.35762	4.24559	4.54381	4.75189	4.6135	4.35186	4.38177	4.67336	4.55904	4.58628	4.50721	4.4849	4.49915	4.32931	4.2919	4.30117	4.31786	4.92987	4.24907	4.36813	4.89859	5.17478	4.53875	4.40615	4.22712	4.55508	4.40299
2-Propyl-2,4-pentadienoic acid	7.72243	M-H	C8H12O2	-3.12	4.30416	4.39865	4.38402	4.23731	4.53384	4.35701	4.4791	4.57555	4.41364	4.59532	4.57188	4.28601	4.52221	4.45722	4.26641	4.32703	4.15655	4.44208	4.12007	4.24969	4.23172	4.43294	4.32296	4.41993	4.37695	4.22139	4.32756	4.41961	4.18675	4.19603	4.21271	4.55003	4.47716	4.50534	4.29046	4.41566	4.15063	4.42651	4.31371	4.39125	4.28317
Pregnenolone	8.45785	M-H	C21H32O2	-1.83	4.96669	5.20435	4.54804	5.12439	4.67778	4.83671	4.75393	4.84249	5.23308	4.7053	4.71596	4.73159	5.59709	4.74258	4.79641	4.94689	4.72508	4.68962	4.54612	4.57473	4.56825	4.57734	4.68795	4.68347	4.58027	4.64745	4.57032	4.65022	4.6128	4.62208	4.63876	4.70769	4.56997	4.68903	4.54869	4.67219	4.57667	4.74536	4.827	4.64075	4.73988
2-Amino-9,10-epoxy-8-oxodecanoic acid	13.8986	M-H	C10H17NO4	-4.44	4.76008	4.55695	4.3303	4.43777	4.65982	4.76587	4.62498	4.29029	4.61618	4.41879	4.32301	4.53003	4.9354	4.56638	4.28558	4.46221	4.85754	4.534	4.15318	4.61771	4.1753	4.5453	4.24362	5.09777	4.18733	4.76574	4.17737	4.374	4.21986	4.22913	4.24582	4.31475	4.3813	4.29915	4.15575	4.27925	4.18373	4.23268	4.22896	4.24781	4.34102
Ubiquinone-1	6.35763	M-H	C14H18O4	-2.67	5.38777	4.70115	4.79332	4.83397	5.12375	5.1027	4.56116	4.51241	4.93676	4.55033	4.68299	4.78581	5.0433	4.6654	4.5077	5.24837	5.30388	4.67682	4.3753	4.4039	5.15133	4.50114	4.9117	4.51265	4.40945	4.47662	4.80779	5.07327	4.44197	4.60864	4.72131	4.57545	4.7377	5.22883	4.48605	4.50137	4.49321	4.63369	4.55834	4.46993	4.38118

## Sheet: DIFF_INFO
Metabolite	Retention time	Adducts	Formula	Mass Error (ppm)	80M1	80M2	80M3	80M4	80M5	80M6	80LW10	80LW11	80LW12	80LW7	80LW8	80LW9	VIP	fc	pvalue
Indoxyl sulfate	0.581084	M-H	C8H7NO4S	-3.07	7.31144	7.53528	7.18541	7.38004	7.40554	7.49379	6.7818	7.16035	6.87304	6.99181	6.90282	7.13694	2.25924	0.944377	0.000457595
2-oxo-3-(2,4,5-trihydroxyphenyl)propanoic acid	3.23158	M-H	C9H8O6	-3.51	7.31144	7.53528	7.18541	7.38004	7.40554	7.49379	6.7818	7.16035	6.87304	6.99181	6.90282	7.13694	2.25924	0.944377	0.000457595
N-lactoyl-Leucine	0.556049	M+H	C9H17NO4	0.53	8.16592	8.03301	7.82582	8.19631	7.94914	8.1888	7.64048	7.74466	7.68463	7.9909	7.8536	7.98421	1.57076	0.969798	0.0189863
L-Acetylcarnitine	0.556049	M-H	C9H17NO4	0.53	8.16592	8.03301	7.82582	8.19631	7.94914	8.1888	7.64048	7.74466	7.68463	7.9909	7.8536	7.98421	1.57076	0.969798	0.0189863
1-Methyl-L-histidine	0.556049	M+H	C7H11N3O2	-0.23	7.33542	7.30872	7.13098	7.41035	7.25857	7.32395	6.97761	7.18336	7.06719	7.24722	7.17914	7.09892	1.3142	0.97682	0.0119101
Creatinine	0.556049	M-H	C4H7N3O	0.91	8.81234	8.65431	8.73099	8.76849	8.63112	8.88204	8.90005	8.91078	8.76443	8.86656	8.84808	8.85752	1.02344	1.01273	0.0305501
Pregabalin	0.556049	M+H	C8H17NO2	0.63	6.76888	7.08739	6.77842	6.84736	6.86954	7.16531	7.03268	7.31829	7.35207	7.10055	7.10839	7.30878	1.79627	1.04104	0.00925294
L-Carnitine	0.556049	M-H	C7H15NO3	-0.02	8.26876	8.28812	8.07076	8.38729	8.19398	8.4135	7.94911	8.01405	8.04242	8.11586	8.10011	8.0854	1.59435	0.973491	0.0034763
L-Glutamine	0.556049	M-H	C5H10N2O3	0.46	7.93734	7.73622	7.81792	7.88709	7.75234	7.87866	8.00971	7.9718	7.89234	7.98984	8.03854	7.99905	1.30089	1.01897	0.00314887
N-Benzoylglycine	3.23158	M-H	C9H9NO3	-4	7.8396	7.89993	7.7901	7.93926	7.62792	7.69551	7.61928	7.6748	7.57119	7.60572	7.70858	7.80153	1.10568	0.982664	0.0467146
PG(18:2(9Z,12Z)/20:3(5Z,8Z,11Z))	13.2846	M+H	C44H77O10P	-3.21	6.96883	6.94972	6.72886	6.96478	6.74811	6.90518	7.02876	7.12056	7.31834	6.93422	7.12877	7.05036	1.58628	1.03188	0.0102034
PG(16:0/22:5(4Z,7Z,10Z,13Z,16Z))	13.2846	M+H	C44H77O10P	-3.21	6.96883	6.94972	6.72886	6.96478	6.74811	6.90518	7.02876	7.12056	7.31834	6.93422	7.12877	7.05036	1.58628	1.03188	0.0102034
Pidolic acid	0.556049	M+H	C5H7NO3	1.1	7.70409	7.53284	7.58507	7.61151	7.47944	7.64957	7.73254	7.68051	7.62548	7.71283	7.7896	7.68832	1.04631	1.01463	0.0191594
6-Phosphogluconic acid	0.604255	M-H	C6H13O10P	-2.24	6.44502	6.26541	6.06449	6.28388	6.02814	6.46618	5.84717	5.74524	5.17186	5.80751	5.86981	5.81968	2.57699	0.912342	0.00200151
L-Threonine	0.556049	M+H	C4H9NO3	1.17	7.22989	7.50038	7.53095	7.54428	7.26483	7.39224	7.15982	7.32904	7.25318	7.32467	7.13775	7.18711	1.3444	0.975912	0.0215675
Hydroxyethyl glycine	0.525941	M-H	C4H9NO3	-4.36	7.04704	7.40293	7.46539	7.38742	7.20902	7.17834	7.05309	7.28157	7.10535	7.04235	6.8898	6.95471	1.47835	0.968797	0.0246867
o-methylhippuricacid	3.54592	M-H	C10H11NO3	-3.92	7.90706	7.9829	7.64786	7.84826	7.80326	7.85538	7.68403	7.68887	7.67426	7.65679	7.7469	7.70782	1.20476	0.981166	0.0113792
N(6)-Methyllysine	0.498449	M+H	C7H16N2O2	0.84	6.99544	7.12247	6.83714	6.98959	7.00126	7.02551	6.69003	6.91526	6.76366	6.84107	6.86234	6.5998	1.50119	0.969044	0.00529217
LysoPE(0:0/18:3(9Z,12Z,15Z))	4.40534	M+H	C23H42NO7P	-2.04	6.66743	6.81936	6.57533	6.79558	6.45728	6.9318	6.41582	6.5445	6.16335	6.31658	6.35426	6.24707	2.06972	0.945208	0.00212586
LysoPE(18:3(6Z,9Z,12Z)/0:0)	4.40534	M+H	C23H42NO7P	-2.04	6.66743	6.81936	6.57533	6.79558	6.45728	6.9318	6.41582	6.5445	6.16335	6.31658	6.35426	6.24707	2.06972	0.945208	0.00212586
4-Anilino-4-oxobutanoic acid	3.51428	M+H	C10H11NO3	0.72	8.07117	8.16904	7.81372	8.06561	7.95194	8.03538	7.92694	7.82902	7.94183	7.79529	7.87367	7.89107	1.12252	0.982351	0.0273749
Tetrahydrocorticosterone	8.77224	M+H	C21H34O4	4.65	6.5016	6.71528	6.4477	6.5664	6.41754	6.43704	6.21472	6.21331	6.46349	6.12803	6.16768	6.54772	1.46484	0.965445	0.0232564
5a-Tetrahydrocorticosterone	8.77224	M-H	C21H34O4	2.65	6.5016	6.71528	6.4477	6.5664	6.41754	6.43704	6.21472	6.21331	6.46349	6.12803	6.16768	6.54772	1.46484	0.965445	0.0232564
L-Carnosine	0.525941	M+H	C9H14N4O3	-2.67	6.41257	6.49082	6.68482	7.41503	7.09277	7.29058	6.38443	6.57376	6.26724	6.3899	6.39708	6.51044	2.23867	0.930805	0.0237997
PC(16:1(9Z)/22:2(13Z,16Z))	9.29816	M+H	C46H86NO8P	-4.56	8.41941	8.50449	8.30507	8.45281	8.32688	8.43538	8.54638	8.74929	8.5208	8.47213	8.42401	8.52816	1.16572	1.01579	0.0372707
9(S)-HPODE	7.05817	M-H	C18H32O4	-3.14	7.4035	7.39113	7.72014	7.58564	7.30178	7.49584	6.72693	7.06566	7.09997	7.05118	6.86098	7.20737	2.50213	0.935722	0.000473748
(7S,8S)-DiHODE	7.05817	M-H	C18H32O4	-3.14	7.4035	7.39113	7.72014	7.58564	7.30178	7.49584	6.72693	7.06566	7.09997	7.05118	6.86098	7.20737	2.50213	0.935722	0.000473748
9,10-12,13-Diepoxyoctadecanoate	7.05817	M-H	C18H32O4	-3.14	7.4035	7.39113	7.72014	7.58564	7.30178	7.49584	6.72693	7.06566	7.09997	7.05118	6.86098	7.20737	2.50213	0.935722	0.000473748
SM(d18:1/22:1(13Z))	13.1049	M+H	C45H89N2O6P	-1.27	7.58136	7.53496	7.62177	7.68094	7.49959	7.56772	7.47256	7.51437	7.39431	7.45145	7.39227	7.46638	1.27206	0.982522	0.00227856
Adipic Acid	0.581084	M-H	C6H10O4	-4.94	8.12514	8.15153	7.91529	8.17612	7.98307	8.05866	8.15493	8.19557	8.16914	8.1717	8.17576	8.18177	1.02871	1.0132	0.030239
4-Hydroxy-2-oxohexanoic acid	10.1481	M-H	C6H10O4	4.72	8.12514	8.15153	7.91529	8.17612	7.98307	8.05866	8.15493	8.19557	8.16914	8.1717	8.17576	8.18177	1.02871	1.0132	0.030239
3-Hydroxy-3-methyl-2-oxopentanoic acid	10.1481	M-H	C6H10O4	4.72	8.12514	8.15153	7.91529	8.17612	7.98307	8.05866	8.15493	8.19557	8.16914	8.1717	8.17576	8.18177	1.02871	1.0132	0.030239
Ceramide (d18:1/16:0)	9.94867	M+H	C34H67NO3	-0.61	6.96833	6.97343	6.89695	6.97313	6.91705	7.03016	7.06391	7.03213	7.29026	7.01068	7.03443	7.09007	1.14826	1.01826	0.0209059
Homovanillic acid	2.73269	M-H	C9H10O4	-4.05	6.57605	6.39919	6.74823	6.77945	6.6648	6.69043	6.45553	6.63642	6.44044	6.19747	6.36856	6.52832	1.39758	0.969105	0.0330175
3-(3,4-DIHYDROXYPHENYL)PROPIONICACID	2.73269	M-H	C9H10O4	-4.05	6.57605	6.39919	6.74823	6.77945	6.6648	6.69043	6.45553	6.63642	6.44044	6.19747	6.36856	6.52832	1.39758	0.969105	0.0330175
PC(18:1(11Z)/20:0)	13.2846	M+H	C46H90NO8P	-3.65	6.84032	6.85819	6.78097	6.73573	6.69498	6.92185	6.65099	6.78079	6.74015	6.70242	6.49453	6.68161	1.03331	0.98086	0.0340773
6-(2-Hydroxyethoxy)-6-oxohexanoic acid	0.581084	M+H	C8H14O5	-2.87	7.27069	7.3064	7.06053	7.11223	7.05526	7.16607	6.9668	7.00697	7.0177	6.87874	7.01079	6.99522	1.38946	0.974518	0.00371145
N-Heptanoylhomoserine lactone	3.76858	M+H	C11H19NO3	-0.93	5.75897	5.60896	5.32258	5.48632	5.2322	5.349	5.35466	5.82172	5.79399	5.72491	5.94211	5.89729	1.73123	1.05424	0.030952
9-Decenoylcarnitine	5.30777	M+H	C17H31NO4	-0.6	5.6261	5.83009	5.54602	5.76396	5.50972	5.93059	5.40147	5.55416	5.71792	5.50951	5.44328	5.2298	1.36477	0.960524	0.0398747
1-O-Hexadecyl-lyso-sn-glycero-3-phosphocholine	7.46899	M+H	C17H35O7P	-0.56	7.68566	7.71	7.78367	7.83587	7.64193	7.77019	7.26687	7.48531	7.80431	7.45563	7.47126	7.63577	1.46134	0.971823	0.0212285
Arachidonic acid	8.70692	M-H	C20H32O2	-3.15	8.12861	8.42977	8.05565	8.16906	7.98539	8.21958	7.40373	7.67888	8.12751	7.43344	7.58875	8.21436	2.00217	0.948122	0.0215607
Cis-8,11,14,17-Eicosatetraenoic acid	0.581084	M+H	C20H32O2	-4.94	8.12861	8.42977	8.05565	8.16906	7.98539	8.21958	7.40373	7.67888	8.12751	7.43344	7.58875	8.21436	2.00217	0.948122	0.0215607
SM(d17:1/24:1(15Z))	13.1049	M+H	C46H91N2O6P	-2.43	6.76924	6.85503	6.8073	6.65071	6.85226	6.8809	6.59965	6.73141	6.53962	6.51856	6.34735	6.84472	1.37392	0.969763	0.0261789
PC(o-16:0/22:6(4Z,7Z,10Z,13Z,16Z,19Z))	8.80403	M+H	C46H82NO7P	-2.71	7.35974	7.47786	7.32949	7.32939	7.34489	7.49293	7.03135	7.06277	6.92513	7.29642	7.12039	7.22515	1.86625	0.962262	0.00129057
PC(14:0/P-18:0)	9.29816	M+H	C40H80NO7P	-4.23	7.52834	7.30888	7.45323	7.43252	7.35841	7.38702	7.02234	7.30636	6.89503	7.3431	7.35181	7.0048	1.61733	0.965257	0.0155061
PC(o-16:0/16:1(9Z))	9.29816	M+H	C40H80NO7P	-4.23	7.52834	7.30888	7.45323	7.43252	7.35841	7.38702	7.02234	7.30636	6.89503	7.3431	7.35181	7.0048	1.61733	0.965257	0.0155061
LysoPE(22:2(13Z,16Z)/0:0)	12.2615	M+H	C27H52NO7P	4.7	5.98961	5.89036	5.75585	5.79908	5.5124	5.53827	5.16966	5.49009	5.13128	5.32202	5.41721	5.6121	2.07685	0.932052	0.00490698
3, 5-Tetradecadiencarnitine	6.26805	M+H	C21H37NO4	-1.3	5.26751	5.29612	5.4278	5.66367	5.35072	5.50037	4.31523	4.57686	5.28032	5.08359	4.50827	5.21999	2.55888	0.891654	0.00829416
SM(d18:1/20:0)	13.1049	M+H	C43H87N2O6P	-2.49	8.11504	8.08167	7.98272	8.12331	7.89897	8.02836	7.85763	7.9517	7.94687	7.79026	7.73652	7.771	1.45248	0.975615	0.00347134
fluvoxamino acid	4.12439	M+H	C14H17F3N2O3	4.71	4.23293	4.30186	4.2766	4.2832	4.14286	4.26636	5.21805	5.02968	4.93807	4.25693	4.3165	5.4206	2.56057	1.14414	0.0107768
PC(18:3(6Z,9Z,12Z)/16:0)	9.77705	M+H	C42H78NO8P	-0.25	8.03422	7.7296	7.65254	7.74809	7.43253	7.80737	7.98161	8.03305	8.18863	8.00678	8.1472	7.92302	1.92527	1.04043	0.00611185
9Z,12Z,15Z)-(7S,8S)-Dihydroxyoctadeca-9,12,15-trienoic acid	6.74234	M-H	C18H30	-3.08	6.51492	6.60171	6.59257	6.70066	6.36369	6.63294	5.9996	6.28674	6.06201	6.49536	6.185	6.29937	2.04209	0.947257	0.00268212
(9Z,12Z,15Z)-9,12,15-octadecatrienoate	6.74234	M-H	C22H38O2	-3.08	6.51492	6.60171	6.59257	6.70066	6.36369	6.63294	5.9996	6.28674	6.06201	6.49536	6.185	6.29937	2.04209	0.947257	0.00268212
Olivose	0.581084	M+H	C6H12O4	-3.57	5.82963	5.70589	5.91667	5.60528	5.68997	6.2008	6.04511	6.10644	6.55792	6.15677	5.82685	6.11795	1.72404	1.0533	0.0391228
PG(18:1(11Z)/22:5(7Z,10Z,13Z,16Z,19Z))	13.2846	M+H	C46H79O10P	-2.77	6.64772	6.1981	6.09124	5.7301	6.04412	6.28885	6.43622	6.4247	6.50191	6.36675	6.55965	6.48669	1.72805	1.04799	0.0416097
PC(14:1(9Z)/P-18:1(11Z))	10.7451	M+H	C40H76NO7P	-4.82	7.02688	7.09448	7.08472	7.12429	7.16434	7.15141	6.94141	6.97679	7.03601	6.92937	6.92696	6.96592	1.37531	0.979608	0.000272552
6-Keto-prostaglandin F1a	5.00454	M-H	C20H34O6	-4.6	4.53856	5.11788	4.67921	4.58882	5.35759	4.57198	4.9819	5.98232	5.82786	5.32034	5.96939	5.8251	3.18927	1.17512	0.00311033
Thromboxane B2	5.00454	M-H	C20H34O6	-4.6	4.53856	5.11788	4.67921	4.58882	5.35759	4.57198	4.9819	5.98232	5.82786	5.32034	5.96939	5.8251	3.18927	1.17512	0.00311033
8-Isoprostaglandin F2a	11.8977	M-H	C20H34O5	-1.83	4.96258	5.78248	4.92096	4.85267	5.59955	5.12617	5.4416	6.37568	6.0824	5.93205	6.33591	5.76412	3.07368	1.15002	0.00462726
LysoPE(0:0/22:2(13Z,16Z))	12.2615	M+H	C27H52NO7P	4.7	5.98961	5.89036	5.75585	5.79908	5.5124	5.53827	5.16966	5.49009	5.13128	5.32202	5.41721	5.6121	2.07685	0.932052	0.00490698
Adapalene	6.23338	M-H	C28H28O3	4.21	4.59617	4.79813	4.38742	4.50647	5.01094	4.48963	4.39771	5.16821	5.18768	5.32564	5.09776	5.12096	2.04597	1.0903	0.0291098
