# Supplementary material for: Metabolite and Proteomic Profiling of Serum Reveals the Differences in Molecular Immunity between Min and Large White Pig Breeds
Source: Int J Mol Sci. 2023 Mar 21;24(6):5924. doi: 10.3390/ijms24065924 (PMC10056118; doi:10.3390/ijms24065924)
Supplement: Supplementary file 1 [file ijms-24-05924-s001.zip › Supplementary Table S2.xlsx]

## Sheet: 总结果
	star	end	gene	chr	star	end	QTL
2	125591789	125607594	LOX	2	73725127	132958264	Leaf fat weight QTL (21218)
2	125591789	125607594	LOX	2	95463114	131118012	Actinobacillus pleuropneumoniae susceptibility QTL (37573)
2	125591789	125607594	LOX	2	115015800	131118012	Actinobacillus pleuropneumoniae susceptibility QTL (37563)
2	125591789	125607594	LOX	2	117431131	133648359	Nonfunctional nipples QTL (4255)
2	125591789	125607594	LOX	2	117431131	131578075	Meat color L* QTL (3983)
2	125591789	125607594	LOX	2	124102048	131578075	Hind feet conformation QTL (11850)
2	125591789	125607594	LOX	2	0	151935871	Carcass weight (hot) QTL (5432)
2	125591789	125607594	LOX	2	0	151935871	Ham weight QTL (5437)
2	125591789	125607594	LOX	2	0	151935871	Shoulder weight QTL (5438)
2	125591789	125607594	LOX	2	0	151935871	Shear firmness QTL (5440)
2	125591789	125607594	LOX	2	0	151935871	Cutlet weight QTL (5496)
2	125591789	125607594	LOX	2	0	147450255	Fat to meat ratio QTL (5689)
2	125591789	125607594	LOX	2	0	161597199	C3c concentration QTL (9612)
2	125591789	125607594	LOX	2	0	161597199	C3c concentration QTL (9613)
2	125591789	125607594	LOX	2	0	161597199	C3c concentration QTL (9614)
2	125591789	125607594	LOX	2	0	142619592	Actinobacillus pleuropneumoniae susceptibility QTL (37569)
2	125591789	125607594	LOX	2	4140568	135948675	Backfat at mid-back QTL (5242)
2	125591789	125607594	LOX	2	9431295	135373596	Backfat at mid-back QTL (5208)
2	125591789	125607594	LOX	2	11271548	147450255	Belly meat content QTL (5690)
2	125591789	125607594	LOX	2	11271548	147450255	Estimated carcass lean content QTL (5691)
2	125591789	125607594	LOX	2	11501580	150670698	Actinobacillus pleuropneumoniae susceptibility QTL (37557)
2	125591789	125607594	LOX	2	14031927	133648359	Body weight QTL (5199)
2	125591789	125607594	LOX	2	21047891	146185081	Lumbar vertebra number QTL (21303)
2	125591789	125607594	LOX	2	28753950	136293723	Actinobacillus pleuropneumoniae susceptibility QTL (37558)
2	125591789	125607594	LOX	2	30479187	132268170	Actinobacillus pleuropneumoniae susceptibility QTL (37559)
2	125591789	125607594	LOX	2	34642758	136776789	Tetanus antibody titer QTL (12318)
2	125591789	125607594	LOX	2	35654898	132268170	Actinobacillus pleuropneumoniae susceptibility QTL (37568)
2	125591789	125607594	LOX	2	35884929	147450255	Backfat at last rib QTL (5685)
2	125591789	125607594	LOX	2	40830609	132843249	Actinobacillus pleuropneumoniae susceptibility QTL (37560)
2	125591789	125607594	LOX	2	43706004	131118012	Actinobacillus pleuropneumoniae susceptibility QTL (37561)
2	125591789	125607594	LOX	2	57496398	151935871	Ham fat thickness QTL (3938)
2	125591789	125607594	LOX	2	57496398	151935871	Meat color b* QTL (3982)
2	125591789	125607594	LOX	2	57496398	151935871	Water holding capacity QTL (3984)
2	125591789	125607594	LOX	2	63258690	161597199	C3c concentration QTL (9615)
2	125591789	125607594	LOX	2	63258690	139169118	Mycoplasma hyopneumoniae antibody titer QTL (12317)
2	125591789	125607594	LOX	2	63258690	151935871	pH for Semimembranosus QTL (5682)
2	125591789	125607594	LOX	2	72459954	136868802	Actinobacillus pleuropneumoniae susceptibility QTL (37562)
2	125591789	125607594	LOX	2	73955159	151935871	Shear force QTL (5684)
2	125591789	125607594	LOX	2	73955159	151935871	pH 24 hr post-mortem (loin) QTL (12102)
2	125591789	125607594	LOX	2	73955159	151935871	Cooking loss QTL (12103)
2	125591789	125607594	LOX	2	73955159	151935871	Cooking loss QTL (12104)
2	125591789	125607594	LOX	2	73955159	151935871	Intramuscular fat content QTL (12105)
2	125591789	125607594	LOX	2	73955159	151935871	Shear force QTL (12106)
2	125591789	125607594	LOX	2	73955159	151935871	Ham weight QTL (12107)
2	125591789	125607594	LOX	2	73955159	151935871	Estimated carcass lean content QTL (12108)
2	125591789	125607594	LOX	2	73955159	151935871	Ham weight QTL (12109)
2	125591789	125607594	LOX	2	102594093	147450255	Drip loss QTL (85)
2	125591789	125607594	LOX	2	102594093	139169118	Change in Mycoplasma hyopneumoniae antibody titer QTL (12316)
2	125591789	125607594	LOX	2	108459899	141009370	Body temperature QTL (7483)
2	125591789	125607594	LOX	2	112255420	147450255	Percentage type IIb fibers QTL (7040)
2	125591789	125607594	LOX	2	121916748	161022120	Head weight QTL (433)
2	125591789	125607594	LOX	2	121916748	148370382	Feet weight QTL (434)
2	125591789	125607594	LOX	2	124102048	151935871	Meat color-L QTL (83)
2	125591789	125607594	LOX	2	124102048	151935871	Meat color-L QTL (84)
2	125591789	125607594	LOX	2	124102048	147450255	Water holding capacity QTL (87)
2	125591789	125607594	LOX	2	124102048	147450255	Average daily gain QTL (5933)
2	125591789	125607594	LOX	2	124102048	147450255	Meat color-L QTL (3802)
2	125591789	125607594	LOX	2	124102048	147450255	pH 48 hr post-mortem (loin) QTL (3803)
2	125591789	125607594	LOX	2	124102048	147450255	Triglyceride level QTL (17714)
2	108255930	108536880	PAM	2	108356385	108356385	Hind leg conformation QTL (8933)
2	108255930	108536880	PAM	2	73725127	132958264	Leaf fat weight QTL (21218)
2	108255930	108536880	PAM	2	76025443	112255420	Carcass weight (hot) QTL (16899)
2	108255930	108536880	PAM	2	89597308	112255420	Average daily gain QTL (915)
2	108255930	108536880	PAM	2	89597308	112255420	Ham weight QTL (919)
2	108255930	108536880	PAM	2	89597308	112255420	Backfat weight QTL (920)
2	108255930	108536880	PAM	2	95463114	131118012	Actinobacillus pleuropneumoniae susceptibility QTL (37573)
2	108255930	108536880	PAM	2	96613272	115015800	Off-flavor score QTL (21705)
2	108255930	108536880	PAM	2	101788983	119961479	Average daily gain QTL (47)
2	108255930	108536880	PAM	2	102594093	119961479	Meat color b* QTL (3055)
2	108255930	108536880	PAM	2	102594093	119961479	Outside ham weight QTL (3056)
2	108255930	108536880	PAM	2	102594093	124102048	Palmitic acid content QTL (15855)
2	108255930	108536880	PAM	2	103974283	118466274	Percentage type IIa fibers QTL (4026)
2	108255930	108536880	PAM	2	103974283	118466274	Percentage type IIb fibers QTL (4030)
2	108255930	108536880	PAM	2	0	151935871	Carcass weight (hot) QTL (5432)
2	108255930	108536880	PAM	2	0	151935871	Ham weight QTL (5437)
2	108255930	108536880	PAM	2	0	151935871	Shoulder weight QTL (5438)
2	108255930	108536880	PAM	2	0	151935871	Shear firmness QTL (5440)
2	108255930	108536880	PAM	2	0	151935871	Cutlet weight QTL (5496)
2	108255930	108536880	PAM	2	0	147450255	Fat to meat ratio QTL (5689)
2	108255930	108536880	PAM	2	0	161597199	C3c concentration QTL (9612)
2	108255930	108536880	PAM	2	0	161597199	C3c concentration QTL (9613)
2	108255930	108536880	PAM	2	0	161597199	C3c concentration QTL (9614)
2	108255930	108536880	PAM	2	0	142619592	Actinobacillus pleuropneumoniae susceptibility QTL (37569)
2	108255930	108536880	PAM	2	690094	111565326	Average backfat thickness QTL (21212)
2	108255930	108536880	PAM	2	690094	113060531	Abdominal fat weight QTL (21214)
2	108255930	108536880	PAM	2	4140568	135948675	Backfat at mid-back QTL (5242)
2	108255930	108536880	PAM	2	7936090	118811321	Shoulder subcutaneous fat thickness QTL (5218)
2	108255930	108536880	PAM	2	9431295	135373596	Backfat at mid-back QTL (5208)
2	108255930	108536880	PAM	2	11271548	147450255	Belly meat content QTL (5690)
2	108255930	108536880	PAM	2	11271548	147450255	Estimated carcass lean content QTL (5691)
2	108255930	108536880	PAM	2	11271548	117431131	Shear force QTL (38074)
2	108255930	108536880	PAM	2	11271548	117431131	Meat color L* QTL (38076)
2	108255930	108536880	PAM	2	11271548	117431131	Arachidic acid content QTL (156919)
2	108255930	108536880	PAM	2	11271548	117431131	Arachidonic acid content QTL (156920)
2	108255930	108536880	PAM	2	11271548	117431131	Unsaturated fatty acid content QTL (156922)
2	108255930	108536880	PAM	2	11501580	150670698	Actinobacillus pleuropneumoniae susceptibility QTL (37557)
2	108255930	108536880	PAM	2	14031927	133648359	Body weight QTL (5199)
2	108255930	108536880	PAM	2	21047891	146185081	Lumbar vertebra number QTL (21303)
2	108255930	108536880	PAM	2	28753950	136293723	Actinobacillus pleuropneumoniae susceptibility QTL (37558)
2	108255930	108536880	PAM	2	30479187	132268170	Actinobacillus pleuropneumoniae susceptibility QTL (37559)
2	108255930	108536880	PAM	2	34642758	136776789	Tetanus antibody titer QTL (12318)
2	108255930	108536880	PAM	2	35654898	132268170	Actinobacillus pleuropneumoniae susceptibility QTL (37568)
2	108255930	108536880	PAM	2	35884929	147450255	Backfat at last rib QTL (5685)
2	108255930	108536880	PAM	2	40830609	132843249	Actinobacillus pleuropneumoniae susceptibility QTL (37560)
2	108255930	108536880	PAM	2	43706004	131118012	Actinobacillus pleuropneumoniae susceptibility QTL (37561)
2	108255930	108536880	PAM	2	48306636	117431131	Carcass length QTL (29690)
2	108255930	108536880	PAM	2	57496398	151935871	Ham fat thickness QTL (3938)
2	108255930	108536880	PAM	2	57496398	151935871	Meat color b* QTL (3982)
2	108255930	108536880	PAM	2	57496398	151935871	Water holding capacity QTL (3984)
2	108255930	108536880	PAM	2	61303421	117086084	Shoulder subcutaneous fat thickness QTL (5251)
2	108255930	108536880	PAM	2	63258690	161597199	C3c concentration QTL (9615)
2	108255930	108536880	PAM	2	63258690	139169118	Mycoplasma hyopneumoniae antibody titer QTL (12317)
2	108255930	108536880	PAM	2	63258690	151935871	pH for Semimembranosus QTL (5682)
2	108255930	108536880	PAM	2	72459954	136868802	Actinobacillus pleuropneumoniae susceptibility QTL (37562)
2	108255930	108536880	PAM	2	73955159	151935871	Shear force QTL (5684)
2	108255930	108536880	PAM	2	73955159	151935871	pH 24 hr post-mortem (loin) QTL (12102)
2	108255930	108536880	PAM	2	73955159	151935871	Cooking loss QTL (12103)
2	108255930	108536880	PAM	2	73955159	151935871	Cooking loss QTL (12104)
2	108255930	108536880	PAM	2	73955159	151935871	Intramuscular fat content QTL (12105)
2	108255930	108536880	PAM	2	73955159	151935871	Shear force QTL (12106)
2	108255930	108536880	PAM	2	73955159	151935871	Ham weight QTL (12107)
2	108255930	108536880	PAM	2	73955159	151935871	Estimated carcass lean content QTL (12108)
2	108255930	108536880	PAM	2	73955159	151935871	Ham weight QTL (12109)
2	108255930	108536880	PAM	2	102594093	147450255	Drip loss QTL (85)
2	108255930	108536880	PAM	2	102594093	139169118	Change in Mycoplasma hyopneumoniae antibody titer QTL (12316)
2	108255930	108536880	PAM	2	108459899	141009370	Body temperature QTL (7483)
2	44648247	44757440	PSMA1	2	44005045	44683638	pH 24 hr post mortem (ham) QTL (31525)
2	44648247	44757440	PSMA1	2	0	48306636	Interleukin-10 level QTL (17602)
2	44648247	44757440	PSMA1	2	0	48306636	Toll-like receptor 9 level QTL (17618)
2	44648247	44757440	PSMA1	2	0	65789037	Average backfat thickness QTL (364)
2	44648247	44757440	PSMA1	2	0	51527078	muscle protein percentage QTL (3839)
2	44648247	44757440	PSMA1	2	0	45431241	Feed intake QTL (3890)
2	44648247	44757440	PSMA1	2	690094	62108532	Backfat at first rib QTL (21216)
2	44648247	44757440	PSMA1	2	11271548	63258690	Average backfat thickness QTL (5965)
2	44648247	44757440	PSMA1	2	11271548	48306636	Loin muscle area QTL (38051)
2	44648247	44757440	PSMA1	2	11271548	48306636	Ham weight QTL (914)
2	44648247	44757440	PSMA1	2	11271548	48306636	Average daily gain QTL (929)
2	44648247	44757440	PSMA1	2	22083033	63258690	Drip loss QTL (86)
2	44648247	44757440	PSMA1	2	27258744	64868911	Melanoma susceptibility QTL (7596)
2	44648247	44757440	PSMA1	2	27258744	48306636	Drip loss QTL (3058)
2	44648247	44757440	PSMA1	2	31399313	48306636	Alkaline phosphatase activity QTL (6354)
2	44648247	44757440	PSMA1	2	31399313	48306636	Hemoglobin QTL (5394)
2	44648247	44757440	PSMA1	2	31399313	48306636	Red blood cell count QTL (5411)
2	44648247	44757440	PSMA1	2	31399313	48306636	Hematocrit QTL (5422)
2	44648247	44757440	PSMA1	2	31399313	48306636	Mycoplasmal pneumonia susceptibility QTL (21313)
2	44648247	44757440	PSMA1	2	32227427	59440165	Drip loss QTL (12665)
2	44648247	44757440	PSMA1	2	34642758	53861899	backfat above muscle dorsi QTL (5963)
2	44648247	44757440	PSMA1	2	35884929	63488721	Drip loss QTL (21848)
2	44648247	44757440	PSMA1	2	35884929	48306636	Platelet distribution width QTL (12313)
2	44648247	44757440	PSMA1	2	35884929	48306636	Plateletcrit QTL (12314)
2	44648247	44757440	PSMA1	2	35884929	52907268	Drip loss QTL (2937)
2	44648247	44757440	PSMA1	2	35884929	52907268	Off-flavor score QTL (2938)
2	44648247	44757440	PSMA1	2	35884929	66019069	pH 24 hr post-mortem (loin) QTL (902)
2	44648247	44757440	PSMA1	2	35884929	66019069	Teat number QTL (909)
2	44648247	44757440	PSMA1	2	35884929	48306636	Heart weight QTL (917)
2	44648247	44757440	PSMA1	2	35884929	48306636	Backfat at tenth rib QTL (925)
2	44648247	44757440	PSMA1	2	35884929	48306636	Shoulder subcutaneous fat thickness QTL (926)
2	44648247	44757440	PSMA1	2	37035087	52907268	Stearic acid content QTL (15887)
2	44648247	44757440	PSMA1	2	39496425	46052326	Average backfat thickness QTL (9816)
2	44648247	44757440	PSMA1	2	39496425	46052326	Loin muscle area QTL (9817)
2	44648247	44757440	PSMA1	2	39496425	46052326	Backfat at last lumbar QTL (9818)
2	44648247	44757440	PSMA1	2	39496425	46052326	Marbling QTL (9819)
2	44648247	44757440	PSMA1	2	39496425	46052326	Backfat at tenth rib QTL (9820)
2	44648247	44757440	PSMA1	2	39496425	46052326	Average daily gain QTL (9821)
2	44648247	44757440	PSMA1	2	39496425	46052326	Drip loss QTL (9822)
2	44648247	44757440	PSMA1	2	39496425	46052326	Fiber type II myosin isoform ratio QTL (9823)
2	44648247	44757440	PSMA1	2	39496425	46052326	pH 24 hr post-mortem (loin) QTL (6447)
2	44648247	44757440	PSMA1	2	42210798	58428026	Leaf fat weight QTL (3867)
2	44648247	44757440	PSMA1	2	0	151935871	Carcass weight (hot) QTL (5432)
2	44648247	44757440	PSMA1	2	0	151935871	Ham weight QTL (5437)
2	44648247	44757440	PSMA1	2	0	151935871	Shoulder weight QTL (5438)
2	44648247	44757440	PSMA1	2	0	151935871	Shear firmness QTL (5440)
2	44648247	44757440	PSMA1	2	0	151935871	Cutlet weight QTL (5496)
2	44648247	44757440	PSMA1	2	0	102594093	Loin muscle area QTL (5688)
2	44648247	44757440	PSMA1	2	0	147450255	Fat to meat ratio QTL (5689)
2	44648247	44757440	PSMA1	2	0	81661218	Creatine kinase level QTL (15090)
2	44648247	44757440	PSMA1	2	0	73495096	Backfat at last rib QTL (16875)
2	44648247	44757440	PSMA1	2	0	161597199	C3c concentration QTL (9612)
2	44648247	44757440	PSMA1	2	0	161597199	C3c concentration QTL (9613)
2	44648247	44757440	PSMA1	2	0	161597199	C3c concentration QTL (9614)
2	44648247	44757440	PSMA1	2	0	142619592	Actinobacillus pleuropneumoniae susceptibility QTL (37569)
2	44648247	44757440	PSMA1	2	0	69699574	Backfat at first rib QTL (3941)
2	44648247	44757440	PSMA1	2	690094	111565326	Average backfat thickness QTL (21212)
2	44648247	44757440	PSMA1	2	690094	113060531	Abdominal fat weight QTL (21214)
2	44648247	44757440	PSMA1	2	2875395	102249046	Abdominal fat weight QTL (21213)
2	44648247	44757440	PSMA1	2	4140568	135948675	Backfat at mid-back QTL (5242)
2	44648247	44757440	PSMA1	2	7936090	118811321	Shoulder subcutaneous fat thickness QTL (5218)
2	44648247	44757440	PSMA1	2	9431295	135373596	Backfat at mid-back QTL (5208)
2	44648247	44757440	PSMA1	2	11271548	147450255	Belly meat content QTL (5690)
2	44648247	44757440	PSMA1	2	11271548	147450255	Estimated carcass lean content QTL (5691)
2	44648247	44757440	PSMA1	2	11271548	101788983	Melanoma susceptibility QTL (7576)
2	44648247	44757440	PSMA1	2	11271548	117431131	Shear force QTL (38074)
2	44648247	44757440	PSMA1	2	11271548	117431131	Meat color L* QTL (38076)
2	44648247	44757440	PSMA1	2	11271548	72689985	Palmitic acid content QTL (156868)
2	44648247	44757440	PSMA1	2	11271548	72689985	cis-9-Heptadecenoic acid content QTL (156917)
2	44648247	44757440	PSMA1	2	11271548	97878445	Linolenic acid content QTL (156918)
2	44648247	44757440	PSMA1	2	11271548	117431131	Arachidic acid content QTL (156919)
2	44648247	44757440	PSMA1	2	11271548	117431131	Arachidonic acid content QTL (156920)
2	44648247	44757440	PSMA1	2	11271548	97878445	Saturated fatty acid content QTL (156921)
2	44648247	44757440	PSMA1	2	11271548	117431131	Unsaturated fatty acid content QTL (156922)
2	44648247	44757440	PSMA1	2	11501580	150670698	Actinobacillus pleuropneumoniae susceptibility QTL (37557)
2	44648247	44757440	PSMA1	2	14031927	133648359	Body weight QTL (5199)
2	44648247	44757440	PSMA1	2	21047891	146185081	Lumbar vertebra number QTL (21303)
2	44648247	44757440	PSMA1	2	22083033	97878445	Drip loss QTL (38075)
2	44648247	44757440	PSMA1	2	28753950	136293723	Actinobacillus pleuropneumoniae susceptibility QTL (37558)
2	44648247	44757440	PSMA1	2	30479187	132268170	Actinobacillus pleuropneumoniae susceptibility QTL (37559)
2	44648247	44757440	PSMA1	2	32894518	91897624	Shoulder subcutaneous fat thickness QTL (21219)
2	44648247	44757440	PSMA1	2	34642758	136776789	Tetanus antibody titer QTL (12318)
2	44648247	44757440	PSMA1	2	35654898	132268170	Actinobacillus pleuropneumoniae susceptibility QTL (37568)
2	44648247	44757440	PSMA1	2	35884929	76025443	Average backfat thickness QTL (17998)
2	44648247	44757440	PSMA1	2	35884929	97878445	Cholesterol level QTL (15066)
2	44648247	44757440	PSMA1	2	35884929	147450255	Backfat at last rib QTL (5685)
2	44648247	44757440	PSMA1	2	35884929	86031818	Drip loss QTL (3780)
2	44648247	44757440	PSMA1	2	35884929	86031818	Firmness QTL (3809)
2	44648247	44757440	PSMA1	2	35884929	86031818	Off-flavor score QTL (3810)
2	44648247	44757440	PSMA1	2	40830609	132843249	Actinobacillus pleuropneumoniae susceptibility QTL (37560)
2	44648247	44757440	PSMA1	2	43706004	131118012	Actinobacillus pleuropneumoniae susceptibility QTL (37561)
3	117250096	117316200	APOB	3	84867122	124218342	Intestinal fat weight QTL (21221)
3	117250096	117316200	APOB	3	99456869	132848897	Dressing percentage QTL (877)
3	117250096	117316200	APOB	3	106443509	122677171	muscle protein percentage QTL (5545)
3	117250096	117316200	APOB	3	112608191	132848897	Loin muscle area QTL (3229)
3	117250096	117316200	APOB	3	0	118772873	Teat number QTL (5224)
3	117250096	117316200	APOB	3	0	132848897	Loin muscle area QTL (38077)
3	117250096	117316200	APOB	3	0	132848897	Shear force QTL (38078)
3	117250096	117316200	APOB	3	0	132848897	Meat color b* QTL (38080)
3	117250096	117316200	APOB	3	0	132848897	Meat color chroma QTL (38081)
3	117250096	117316200	APOB	3	2979596	132951641	Body weight QTL (5234)
3	117250096	117316200	APOB	3	12740342	132848897	Cooking loss QTL (38079)
3	117250096	117316200	APOB	3	26302643	121752469	pH 45 minutes post mortem QTL (3227)
5	75505099	75893454	NELL2	5	75592727	75592731	Teat number QTL (257977)
5	75505099	75893454	NELL2	5	75644212	75644216	Feed conversion ratio QTL (62222)
5	75505099	75893454	NELL2	5	75661327	75668491	Monounsaturated fatty acid content QTL (7412)
5	75505099	75893454	NELL2	5	75707705	75707709	Teat number QTL (211771)
5	75505099	75893454	NELL2	5	75728518	75728522	Feed conversion ratio QTL (62223)
5	75505099	75893454	NELL2	5	75625506	75689984	Heart weight QTL (13276)
5	75505099	75893454	NELL2	5	75725805	78541343	Backfat at last lumbar QTL (9858)
5	75505099	75893454	NELL2	5	75725805	78541343	Backfat at last rib QTL (9859)
5	75505099	75893454	NELL2	5	68418301	104525969	Arachidic acid content QTL (156932)
5	75505099	75893454	NELL2	5	68418301	104525969	Carcass length QTL (29695)
5	75505099	75893454	NELL2	5	68418301	78376566	Unsaturated fatty acid content QTL (3113)
5	75505099	75893454	NELL2	5	68418301	78376566	Saturated fatty acid content QTL (3114)
5	75505099	75893454	NELL2	5	68418301	78376566	Unsaturated fatty acid content QTL (3128)
5	75505099	75893454	NELL2	5	68525764	75919239	Cervical vertebra length QTL (13344)
5	75505099	75893454	NELL2	5	72688176	77538353	Biceps brachii length QTL (8717)
5	75505099	75893454	NELL2	5	72788475	85039291	Loin muscle area QTL (5976)
5	75505099	75893454	NELL2	5	72788475	81170612	Backfat at tenth rib QTL (2988)
5	75505099	75893454	NELL2	5	72788475	85039291	Interleukin-2 level QTL (17598)
5	75505099	75893454	NELL2	5	73075044	90985594	Ham weight QTL (382)
5	75505099	75893454	NELL2	5	74006392	84394511	Shear force QTL (3872)
5	75505099	75893454	NELL2	5	6017944	90699025	backfat above muscle dorsi QTL (5238)
5	75505099	75893454	NELL2	5	6017944	84036300	Loin muscle area QTL (38085)
5	75505099	75893454	NELL2	5	6017944	89552750	Meat color L* QTL (38088)
5	75505099	75893454	NELL2	5	6017944	96502043	backfat above muscle dorsi QTL (5203)
5	75505099	75893454	NELL2	5	6017944	103737905	Shoulder subcutaneous fat thickness QTL (5219)
5	75505099	75893454	NELL2	5	11104541	103737905	Backfat at mid-back QTL (5210)
5	75505099	75893454	NELL2	5	20059816	78663135	Backfat at mid-back QTL (5209)
5	75505099	75893454	NELL2	5	23355357	86901988	Backfat at first rib QTL (21236)
5	75505099	75893454	NELL2	5	28585237	104525969	Marbling QTL (38086)
5	75505099	75893454	NELL2	5	28585237	89552750	Meat color b* QTL (38087)
5	75505099	75893454	NELL2	5	30877788	86543777	Backfat at rump QTL (21237)
5	75505099	75893454	NELL2	5	32238990	97863245	Shoulder subcutaneous fat thickness QTL (21239)
5	75505099	75893454	NELL2	5	35813935	79594484	Meat color b* QTL (3918)
5	75505099	75893454	NELL2	5	35813935	79594484	Meat color b* QTL (3919)
5	75505099	75893454	NELL2	5	35813935	79594484	Meat color b* QTL (3920)
5	75505099	75893454	NELL2	5	44633090	87546768	Backfat at mid-back QTL (5244)
5	75505099	75893454	NELL2	5	51797310	78878062	Carcass weight (hot) QTL (29694)
5	75505099	75893454	NELL2	5	56883906	93349786	pH 24 hr post-mortem (loin) QTL (101)
5	75505099	75893454	NELL2	5	57886897	85039291	Haptoglobin concentration QTL (9643)
5	75505099	75893454	NELL2	5	59033172	104525969	Cholesterol level QTL (15069)
5	75505099	75893454	NELL2	5	59033172	104525969	Lauric acid content QTL (156930)
5	75505099	75893454	NELL2	5	59033172	104525969	Linoleic acid content QTL (156931)
5	75505099	75893454	NELL2	5	63188420	76657154	Carcass weight (cold) QTL (12752)
5	75505099	75893454	NELL2	5	63188420	85039291	Meat color-L QTL (12087)
5	75505099	75893454	NELL2	5	63188420	85039291	Meat color OPTO QTL (12088)
5	75505099	75893454	NELL2	5	63188420	85039291	Meat color OPTO QTL (12089)
5	75505099	75893454	NELL2	5	63188420	85039291	Japanese color scale QTL (12090)
5	75505099	75893454	NELL2	5	63188420	85039291	Loin muscle area QTL (12091)
5	75505099	75893454	NELL2	5	63188420	85039291	Loin weight QTL (12092)
5	75505099	75893454	NELL2	5	63188420	85039291	Ham weight QTL (12093)
5	75505099	75893454	NELL2	5	63188420	77373576	Carcass temperature (24 hr post-mortem) QTL (21364)
5	75505099	75893454	NELL2	5	63188420	77373576	Alkaline phosphatase activity QTL (6353)
5	75505099	75893454	NELL2	5	63188420	85039291	Average daily gain QTL (342)
5	75505099	75893454	NELL2	5	63188420	85039291	Average backfat thickness QTL (351)
5	75505099	75893454	NELL2	5	63188420	77373576	Carcass temperature (24 hr post-mortem) QTL (3307)
5	75505099	75893454	NELL2	5	63188420	77373576	Empty body protein linear QTL (3644)
5	75505099	75893454	NELL2	5	63188420	76657154	Conductivity 24 hours post-mortem QTL (987)
5	75505099	75893454	NELL2	5	63188420	77373576	Inside ham weight QTL (3060)
5	75505099	75893454	NELL2	5	63188420	76657154	Backfat between 6th and 7th ribs QTL (3949)
5	75505099	75893454	NELL2	5	63188420	85039291	subjective abnormal odor QTL (4208)
5	75505099	75893454	NELL2	5	63761558	90985594	Loin and ham percentage in carcass QTL (383)
5	75505099	75893454	NELL2	5	64477980	90985594	Belly weight QTL (413)
5	75505099	75893454	NELL2	5	65409328	86113924	Body weight QTL (21235)
2	142346360	142349581	CD14	2	142228538	142470071	Shear force QTL (5555)
2	142346360	142349581	CD14	2	137213849	147450255	Meat color score QTL (2978)
2	142346360	142349581	CD14	2	139169118	152971014	Average daily gain QTL (171)
2	142346360	142349581	CD14	2	0	151935871	Carcass weight (hot) QTL (5432)
2	142346360	142349581	CD14	2	0	151935871	Ham weight QTL (5437)
2	142346360	142349581	CD14	2	0	151935871	Shoulder weight QTL (5438)
2	142346360	142349581	CD14	2	0	151935871	Shear firmness QTL (5440)
2	142346360	142349581	CD14	2	0	151935871	Cutlet weight QTL (5496)
2	142346360	142349581	CD14	2	0	147450255	Fat to meat ratio QTL (5689)
2	142346360	142349581	CD14	2	0	161597199	C3c concentration QTL (9612)
2	142346360	142349581	CD14	2	0	161597199	C3c concentration QTL (9613)
2	142346360	142349581	CD14	2	0	161597199	C3c concentration QTL (9614)
2	142346360	142349581	CD14	2	0	142619592	Actinobacillus pleuropneumoniae susceptibility QTL (37569)
2	142346360	142349581	CD14	2	11271548	147450255	Belly meat content QTL (5690)
2	142346360	142349581	CD14	2	11271548	147450255	Estimated carcass lean content QTL (5691)
2	142346360	142349581	CD14	2	11501580	150670698	Actinobacillus pleuropneumoniae susceptibility QTL (37557)
2	142346360	142349581	CD14	2	21047891	146185081	Lumbar vertebra number QTL (21303)
2	142346360	142349581	CD14	2	35884929	147450255	Backfat at last rib QTL (5685)
2	142346360	142349581	CD14	2	57496398	151935871	Ham fat thickness QTL (3938)
2	142346360	142349581	CD14	2	57496398	151935871	Meat color b* QTL (3982)
2	142346360	142349581	CD14	2	57496398	151935871	Water holding capacity QTL (3984)
2	142346360	142349581	CD14	2	63258690	161597199	C3c concentration QTL (9615)
2	142346360	142349581	CD14	2	63258690	151935871	pH for Semimembranosus QTL (5682)
2	142346360	142349581	CD14	2	73955159	151935871	Shear force QTL (5684)
2	142346360	142349581	CD14	2	73955159	151935871	pH 24 hr post-mortem (loin) QTL (12102)
2	142346360	142349581	CD14	2	73955159	151935871	Cooking loss QTL (12103)
2	142346360	142349581	CD14	2	73955159	151935871	Cooking loss QTL (12104)
2	142346360	142349581	CD14	2	73955159	151935871	Intramuscular fat content QTL (12105)
2	142346360	142349581	CD14	2	73955159	151935871	Shear force QTL (12106)
2	142346360	142349581	CD14	2	73955159	151935871	Ham weight QTL (12107)
2	142346360	142349581	CD14	2	73955159	151935871	Estimated carcass lean content QTL (12108)
2	142346360	142349581	CD14	2	73955159	151935871	Ham weight QTL (12109)
2	142346360	142349581	CD14	2	102594093	147450255	Drip loss QTL (85)
2	142346360	142349581	CD14	2	112255420	147450255	Percentage type IIb fibers QTL (7040)
2	142346360	142349581	CD14	2	121916748	161022120	Head weight QTL (433)
2	142346360	142349581	CD14	2	121916748	148370382	Feet weight QTL (434)
2	142346360	142349581	CD14	2	124102048	151935871	Meat color-L QTL (83)
2	142346360	142349581	CD14	2	124102048	151935871	Meat color-L QTL (84)
2	142346360	142349581	CD14	2	124102048	147450255	Water holding capacity QTL (87)
2	142346360	142349581	CD14	2	124102048	147450255	Average daily gain QTL (5933)
2	142346360	142349581	CD14	2	124102048	147450255	Meat color-L QTL (3802)
2	142346360	142349581	CD14	2	124102048	147450255	pH 48 hr post-mortem (loin) QTL (3803)
2	142346360	142349581	CD14	2	124102048	147450255	Triglyceride level QTL (17714)
2	142346360	142349581	CD14	2	131578075	147450255	Lactate level QTL (6359)
4	117496920	117511222	VCAM1	4	117503650	117503654	Backfat thickness between 3rd and 4th rib QTL (23177)
4	117496920	117511222	VCAM1	4	71950968	119918280	Capric acid content QTL (156870)
4	117496920	117511222	VCAM1	4	71950968	119918280	Stearic acid content QTL (156926)
4	117496920	117511222	VCAM1	4	79245996	130011401	Nonfunctional nipples QTL (7473)
4	117496920	117511222	VCAM1	4	79245996	119918280	Dressing percentage QTL (5975)
4	117496920	117511222	VCAM1	4	79245996	119918280	Drip loss QTL (6003)
4	117496920	117511222	VCAM1	4	79245996	119918280	Hemolytic complement activity (alternative pathway) QTL (9595)
4	117496920	117511222	VCAM1	4	79245996	119918280	Hemolytic complement activity (classical pathway) QTL (9602)
4	117496920	117511222	VCAM1	4	79245996	119918280	Hemolytic complement activity (classical pathway) QTL (9603)
4	117496920	117511222	VCAM1	4	79245996	119918280	Hemolytic complement activity (classical pathway) QTL (9604)
4	117496920	117511222	VCAM1	4	79245996	119918280	Hemolytic complement activity (classical pathway) QTL (9605)
4	117496920	117511222	VCAM1	4	79245996	119918280	Hemolytic complement activity (classical pathway) QTL (9606)
4	117496920	117511222	VCAM1	4	79245996	119918280	Hemolytic complement activity (classical pathway) QTL (9607)
4	117496920	117511222	VCAM1	4	79245996	119918280	C3c concentration QTL (9617)
4	117496920	117511222	VCAM1	4	79245996	120917599	Carcass length QTL (460)
4	117496920	117511222	VCAM1	4	80445179	130011401	Carcass weight (cold) QTL (3804)
4	117496920	117511222	VCAM1	4	80445179	119918280	Loin muscle area QTL (51)
4	117496920	117511222	VCAM1	4	81744294	118819029	Skin thickness QTL (31810)
4	117496920	117511222	VCAM1	4	99232376	119918280	Mean corpuscular hemoglobin concentration QTL (15048)
4	117496920	117511222	VCAM1	4	99232376	119918280	Triglyceride level QTL (15068)
4	117496920	117511222	VCAM1	4	99232376	120917599	Hematin pigmentation QTL (301)
4	117496920	117511222	VCAM1	4	102729993	119918280	Meat color-L QTL (297)
4	117496920	117511222	VCAM1	4	102729993	130011401	Calcium level QTL (6378)
4	117496920	117511222	VCAM1	4	102729993	119918280	Shoulder meat weight QTL (953)
4	117496920	117511222	VCAM1	4	102729993	119918280	Dressing percentage QTL (954)
4	117496920	117511222	VCAM1	4	102729993	119918280	Ham weight QTL (956)
4	117496920	117511222	VCAM1	4	102729993	119918280	Ham weight QTL (957)
4	117496920	117511222	VCAM1	4	102729993	119918280	Heart weight QTL (959)
4	117496920	117511222	VCAM1	4	102729993	119918280	Liver weight QTL (960)
4	117496920	117511222	VCAM1	4	102729993	119918280	Body weight QTL (977)
4	117496920	117511222	VCAM1	4	102729993	119918280	Shoulder meat weight QTL (815)
4	117496920	117511222	VCAM1	4	105727950	119918280	Japanese color scale QTL (4321)
4	117496920	117511222	VCAM1	4	105727950	119918280	Meat color L* QTL (4322)
4	117496920	117511222	VCAM1	4	105727950	119918280	pH 24 hr post-mortem (loin) QTL (4323)
4	117496920	117511222	VCAM1	4	105727950	119918280	Knuckle ham weight QTL (4324)
4	117496920	117511222	VCAM1	4	105727950	120917599	Intramuscular fat content QTL (3841)
4	117496920	117511222	VCAM1	4	105727950	120917599	Intramuscular fat content QTL (3842)
4	117496920	117511222	VCAM1	4	105727950	119918280	androstenone, laboratory QTL (4206)
4	117496920	117511222	VCAM1	4	107826520	130011401	Carcass weight (cold) QTL (50)
4	117496920	117511222	VCAM1	4	107826520	130011401	Vertebra number QTL (3948)
4	117496920	117511222	VCAM1	4	107826520	120917599	Carcass weight (cold) QTL (2939)
4	117496920	117511222	VCAM1	4	114022297	119818348	Meat color a* QTL (4036)
4	117496920	117511222	VCAM1	4	116720459	119618484	Meat color a* QTL (4286)
4	117496920	117511222	VCAM1	4	0	119918280	Average daily gain QTL (3757)
4	117496920	117511222	VCAM1	4	0	119918280	Average daily gain QTL (3758)
4	117496920	117511222	VCAM1	4	0	119918280	Average backfat thickness QTL (3759)
4	117496920	117511222	VCAM1	4	0	119918280	Average daily gain QTL (3771)
4	117496920	117511222	VCAM1	4	7994552	119918280	Drip loss QTL (38084)
4	117496920	117511222	VCAM1	4	7994552	119918280	Palmitoleic acid content QTL (156925)
4	117496920	117511222	VCAM1	4	7994552	119918280	Oleic acid content QTL (156927)
4	117496920	117511222	VCAM1	4	7994552	119918280	Linoleic acid content QTL (156928)
4	117496920	117511222	VCAM1	4	7994552	119918280	Monounsaturated fatty acid content QTL (156929)
4	117496920	117511222	VCAM1	4	26981613	124914875	Average daily gain QTL (245)
4	117496920	117511222	VCAM1	4	26981613	119218756	Backfat at mid-back QTL (5243)
4	117496920	117511222	VCAM1	4	27081544	119918280	Marbling QTL (38082)
4	117496920	117511222	VCAM1	4	33277322	121117462	Body weight QTL (21227)
4	117496920	117511222	VCAM1	4	55861932	130011401	Intramuscular fat content QTL (3871)
4	117496920	117511222	VCAM1	4	62257573	119918280	Average backfat thickness QTL (162)
4	117496920	117511222	VCAM1	4	62257573	130011401	Shear force at first peak QTL (3933)
4	117496920	117511222	VCAM1	4	62257573	130011401	Total shear work QTL (3934)
6	28543972	28548152	PSMB10	6	6235784	53644827	Loin muscle area QTL (5698)
6	28543972	28548152	PSMB10	6	6235784	53644827	Average daily gain QTL (5699)
6	28543972	28548152	PSMB10	6	6235784	40233620	Time spent socializing QTL (5926)
6	28543972	28548152	PSMB10	6	6235784	53644827	Backfat at last rib QTL (5982)
6	28543972	28548152	PSMB10	6	6235784	53644827	Subcutanous fat area QTL (5983)
6	28543972	28548152	PSMB10	6	6235784	53644827	Fat to meat ratio QTL (5984)
6	28543972	28548152	PSMB10	6	6235784	53644827	Belly meat content QTL (5985)
6	28543972	28548152	PSMB10	6	6235784	53644827	Estimated carcass lean content QTL (5986)
6	28543972	28548152	PSMB10	6	6235784	53644827	Conductivity 24 hours postmortem (loin) QTL (6004)
6	28543972	28548152	PSMB10	6	6235784	53644827	Drip loss QTL (6005)
6	28543972	28548152	PSMB10	6	6235784	40233620	CO2 partial pressure QTL (6329)
6	28543972	28548152	PSMB10	6	6235784	40233620	Mean corpuscular hemoglobin content QTL (5425)
6	28543972	28548152	PSMB10	6	6235784	40233620	Adipocyte diameter QTL (18022)
6	28543972	28548152	PSMB10	6	6235784	40233620	Lauric acid content QTL (156933)
6	28543972	28548152	PSMB10	6	6833736	34168680	Loin and ham percentage in carcass QTL (384)
6	28543972	28548152	PSMB10	6	8115061	35450005	Intramuscular fat content QTL (367)
6	28543972	28548152	PSMB10	6	8115061	35450005	Backfat at tenth rib QTL (3859)
6	28543972	28548152	PSMB10	6	10677712	33741571	Hematin pigmentation QTL (4041)
6	28543972	28548152	PSMB10	6	11959038	58684707	Backfat at tenth rib QTL (3874)
6	28543972	28548152	PSMB10	6	12129881	33826993	Meat color a* QTL (4037)
6	28543972	28548152	PSMB10	6	18280243	40233620	Average daily gain QTL (332)
6	28543972	28548152	PSMB10	6	18280243	40233620	Average daily gain QTL (343)
6	28543972	28548152	PSMB10	6	18280243	39208560	Meat color-a QTL (3236)
6	28543972	28548152	PSMB10	6	18280243	35450005	Hind hock weight QTL (2864)
6	28543972	28548152	PSMB10	6	19817834	43394223	Belly weight QTL (414)
6	28543972	28548152	PSMB10	6	24943136	40233620	Pseudorabies susceptibility QTL (304)
6	28543972	28548152	PSMB10	6	24943136	40233620	subjective pork odor QTL (4224)
6	28543972	28548152	PSMB10	6	24943136	60991093	Outside ham weight QTL (3062)
6	28543972	28548152	PSMB10	6	24943136	60991093	Ham meat weight QTL (3064)
6	28543972	28548152	PSMB10	6	24943136	60991093	Marbling QTL (3065)
6	28543972	28548152	PSMB10	6	0	130695201	Intramuscular fat content QTL (145)
6	28543972	28548152	PSMB10	6	6235784	94305556	Meat color a* QTL (3921)
6	28543972	28548152	PSMB10	6	6235784	94305556	Meat color a* QTL (3922)
6	28543972	28548152	PSMB10	6	6235784	94305556	Meat color a* QTL (3923)
6	28543972	28548152	PSMB10	6	6235784	94305556	Meat color a* QTL (3924)
6	28543972	28548152	PSMB10	6	6235784	85677965	Teat number QTL (24289)
6	28543972	28548152	PSMB10	6	6235784	127961706	Marbling QTL (38089)
6	28543972	28548152	PSMB10	6	8029639	91486640	Body weight QTL (21240)
6	28543972	28548152	PSMB10	6	11531929	93109653	Actinobacillus pleuropneumoniae susceptibility QTL (37566)
6	28543972	28548152	PSMB10	6	11959038	93109653	Actinobacillus pleuropneumoniae susceptibility QTL (37574)
6	28543972	28548152	PSMB10	6	11959038	89778206	Litter size QTL (24281)
6	28543972	28548152	PSMB10	6	12044459	134966286	Body weight QTL (5201)
6	28543972	28548152	PSMB10	6	18280243	79271337	Loin muscle area QTL (38054)
6	28543972	28548152	PSMB10	6	18280243	79271337	cis-9-Heptadecenoic acid content QTL (156934)
6	28543972	28548152	PSMB10	6	20842894	85592543	Hind leg conformation QTL (17640)
6	28543972	28548152	PSMB10	6	21867955	86959290	Osteochondrosis score QTL (17641)
6	28550358	28553566	LCAT	6	6235784	53644827	Loin muscle area QTL (5698)
6	28550358	28553566	LCAT	6	6235784	53644827	Average daily gain QTL (5699)
6	28550358	28553566	LCAT	6	6235784	40233620	Time spent socializing QTL (5926)
6	28550358	28553566	LCAT	6	6235784	53644827	Backfat at last rib QTL (5982)
6	28550358	28553566	LCAT	6	6235784	53644827	Subcutanous fat area QTL (5983)
6	28550358	28553566	LCAT	6	6235784	53644827	Fat to meat ratio QTL (5984)
6	28550358	28553566	LCAT	6	6235784	53644827	Belly meat content QTL (5985)
6	28550358	28553566	LCAT	6	6235784	53644827	Estimated carcass lean content QTL (5986)
6	28550358	28553566	LCAT	6	6235784	53644827	Conductivity 24 hours postmortem (loin) QTL (6004)
6	28550358	28553566	LCAT	6	6235784	53644827	Drip loss QTL (6005)
6	28550358	28553566	LCAT	6	6235784	40233620	CO2 partial pressure QTL (6329)
6	28550358	28553566	LCAT	6	6235784	40233620	Mean corpuscular hemoglobin content QTL (5425)
6	28550358	28553566	LCAT	6	6235784	40233620	Adipocyte diameter QTL (18022)
6	28550358	28553566	LCAT	6	6235784	40233620	Lauric acid content QTL (156933)
6	28550358	28553566	LCAT	6	6833736	34168680	Loin and ham percentage in carcass QTL (384)
6	28550358	28553566	LCAT	6	8115061	35450005	Intramuscular fat content QTL (367)
6	28550358	28553566	LCAT	6	8115061	35450005	Backfat at tenth rib QTL (3859)
6	28550358	28553566	LCAT	6	10677712	33741571	Hematin pigmentation QTL (4041)
6	28550358	28553566	LCAT	6	11959038	58684707	Backfat at tenth rib QTL (3874)
6	28550358	28553566	LCAT	6	12129881	33826993	Meat color a* QTL (4037)
6	28550358	28553566	LCAT	6	18280243	40233620	Average daily gain QTL (332)
6	28550358	28553566	LCAT	6	18280243	40233620	Average daily gain QTL (343)
6	28550358	28553566	LCAT	6	18280243	39208560	Meat color-a QTL (3236)
6	28550358	28553566	LCAT	6	18280243	35450005	Hind hock weight QTL (2864)
6	28550358	28553566	LCAT	6	19817834	43394223	Belly weight QTL (414)
6	28550358	28553566	LCAT	6	24943136	40233620	Pseudorabies susceptibility QTL (304)
6	28550358	28553566	LCAT	6	24943136	40233620	subjective pork odor QTL (4224)
6	28550358	28553566	LCAT	6	24943136	60991093	Outside ham weight QTL (3062)
6	28550358	28553566	LCAT	6	24943136	60991093	Ham meat weight QTL (3064)
6	28550358	28553566	LCAT	6	24943136	60991093	Marbling QTL (3065)
6	28550358	28553566	LCAT	6	0	130695201	Intramuscular fat content QTL (145)
6	28550358	28553566	LCAT	6	6235784	94305556	Meat color a* QTL (3921)
6	28550358	28553566	LCAT	6	6235784	94305556	Meat color a* QTL (3922)
6	28550358	28553566	LCAT	6	6235784	94305556	Meat color a* QTL (3923)
6	28550358	28553566	LCAT	6	6235784	94305556	Meat color a* QTL (3924)
6	28550358	28553566	LCAT	6	6235784	85677965	Teat number QTL (24289)
6	28550358	28553566	LCAT	6	6235784	127961706	Marbling QTL (38089)
6	28550358	28553566	LCAT	6	8029639	91486640	Body weight QTL (21240)
6	28550358	28553566	LCAT	6	11531929	93109653	Actinobacillus pleuropneumoniae susceptibility QTL (37566)
6	28550358	28553566	LCAT	6	11959038	93109653	Actinobacillus pleuropneumoniae susceptibility QTL (37574)
6	28550358	28553566	LCAT	6	11959038	89778206	Litter size QTL (24281)
6	28550358	28553566	LCAT	6	12044459	134966286	Body weight QTL (5201)
6	28550358	28553566	LCAT	6	18280243	79271337	Loin muscle area QTL (38054)
6	28550358	28553566	LCAT	6	18280243	79271337	cis-9-Heptadecenoic acid content QTL (156934)
6	28550358	28553566	LCAT	6	20842894	85592543	Hind leg conformation QTL (17640)
6	28550358	28553566	LCAT	6	21867955	86959290	Osteochondrosis score QTL (17641)
2	151155756	151192647	PDGFRB	2	139169118	152971014	Average daily gain QTL (171)
2	151155756	151192647	PDGFRB	2	147450255	151935871	chew score QTL (89)
2	151155756	151192647	PDGFRB	2	147450255	151935871	tenderness score QTL (90)
2	151155756	151192647	PDGFRB	2	0	151935871	Carcass weight (hot) QTL (5432)
2	151155756	151192647	PDGFRB	2	0	151935871	Ham weight QTL (5437)
2	151155756	151192647	PDGFRB	2	0	151935871	Shoulder weight QTL (5438)
2	151155756	151192647	PDGFRB	2	0	151935871	Shear firmness QTL (5440)
2	151155756	151192647	PDGFRB	2	0	151935871	Cutlet weight QTL (5496)
2	151155756	151192647	PDGFRB	2	0	161597199	C3c concentration QTL (9612)
2	151155756	151192647	PDGFRB	2	0	161597199	C3c concentration QTL (9613)
2	151155756	151192647	PDGFRB	2	0	161597199	C3c concentration QTL (9614)
2	151155756	151192647	PDGFRB	2	57496398	151935871	Ham fat thickness QTL (3938)
2	151155756	151192647	PDGFRB	2	57496398	151935871	Meat color b* QTL (3982)
2	151155756	151192647	PDGFRB	2	57496398	151935871	Water holding capacity QTL (3984)
2	151155756	151192647	PDGFRB	2	63258690	161597199	C3c concentration QTL (9615)
2	151155756	151192647	PDGFRB	2	63258690	151935871	pH for Semimembranosus QTL (5682)
2	151155756	151192647	PDGFRB	2	73955159	151935871	Shear force QTL (5684)
2	151155756	151192647	PDGFRB	2	73955159	151935871	pH 24 hr post-mortem (loin) QTL (12102)
2	151155756	151192647	PDGFRB	2	73955159	151935871	Cooking loss QTL (12103)
2	151155756	151192647	PDGFRB	2	73955159	151935871	Cooking loss QTL (12104)
2	151155756	151192647	PDGFRB	2	73955159	151935871	Intramuscular fat content QTL (12105)
2	151155756	151192647	PDGFRB	2	73955159	151935871	Shear force QTL (12106)
2	151155756	151192647	PDGFRB	2	73955159	151935871	Ham weight QTL (12107)
2	151155756	151192647	PDGFRB	2	73955159	151935871	Estimated carcass lean content QTL (12108)
2	151155756	151192647	PDGFRB	2	73955159	151935871	Ham weight QTL (12109)
2	151155756	151192647	PDGFRB	2	121916748	161022120	Head weight QTL (433)
2	151155756	151192647	PDGFRB	2	124102048	151935871	Meat color-L QTL (83)
2	151155756	151192647	PDGFRB	2	124102048	151935871	Meat color-L QTL (84)
6	30058595	30086982	MMP2	6	30079904	30079908	Ham weight QTL (153561)
6	30058595	30086982	MMP2	6	30079904	30079908	Loin weight QTL (153609)
6	30058595	30086982	MMP2	6	30079904	30079908	Conductivity 45 minutes post-mortem QTL (161032)
6	30058595	30086982	MMP2	6	6235784	53644827	Loin muscle area QTL (5698)
6	30058595	30086982	MMP2	6	6235784	53644827	Average daily gain QTL (5699)
6	30058595	30086982	MMP2	6	6235784	40233620	Time spent socializing QTL (5926)
6	30058595	30086982	MMP2	6	6235784	53644827	Backfat at last rib QTL (5982)
6	30058595	30086982	MMP2	6	6235784	53644827	Subcutanous fat area QTL (5983)
6	30058595	30086982	MMP2	6	6235784	53644827	Fat to meat ratio QTL (5984)
6	30058595	30086982	MMP2	6	6235784	53644827	Belly meat content QTL (5985)
6	30058595	30086982	MMP2	6	6235784	53644827	Estimated carcass lean content QTL (5986)
6	30058595	30086982	MMP2	6	6235784	53644827	Conductivity 24 hours postmortem (loin) QTL (6004)
6	30058595	30086982	MMP2	6	6235784	53644827	Drip loss QTL (6005)
6	30058595	30086982	MMP2	6	6235784	40233620	CO2 partial pressure QTL (6329)
6	30058595	30086982	MMP2	6	6235784	40233620	Mean corpuscular hemoglobin content QTL (5425)
6	30058595	30086982	MMP2	6	6235784	40233620	Adipocyte diameter QTL (18022)
6	30058595	30086982	MMP2	6	6235784	40233620	Lauric acid content QTL (156933)
6	30058595	30086982	MMP2	6	6833736	34168680	Loin and ham percentage in carcass QTL (384)
6	30058595	30086982	MMP2	6	8115061	35450005	Intramuscular fat content QTL (367)
6	30058595	30086982	MMP2	6	8115061	35450005	Backfat at tenth rib QTL (3859)
6	30058595	30086982	MMP2	6	10677712	33741571	Hematin pigmentation QTL (4041)
6	30058595	30086982	MMP2	6	11959038	58684707	Backfat at tenth rib QTL (3874)
6	30058595	30086982	MMP2	6	12129881	33826993	Meat color a* QTL (4037)
6	30058595	30086982	MMP2	6	18280243	40233620	Average daily gain QTL (332)
6	30058595	30086982	MMP2	6	18280243	40233620	Average daily gain QTL (343)
6	30058595	30086982	MMP2	6	18280243	39208560	Meat color-a QTL (3236)
6	30058595	30086982	MMP2	6	18280243	35450005	Hind hock weight QTL (2864)
6	30058595	30086982	MMP2	6	19817834	43394223	Belly weight QTL (414)
6	30058595	30086982	MMP2	6	24943136	40233620	Pseudorabies susceptibility QTL (304)
6	30058595	30086982	MMP2	6	24943136	40233620	subjective pork odor QTL (4224)
6	30058595	30086982	MMP2	6	24943136	60991093	Outside ham weight QTL (3062)
6	30058595	30086982	MMP2	6	24943136	60991093	Ham meat weight QTL (3064)
6	30058595	30086982	MMP2	6	24943136	60991093	Marbling QTL (3065)
6	30058595	30086982	MMP2	6	0	130695201	Intramuscular fat content QTL (145)
6	30058595	30086982	MMP2	6	6235784	94305556	Meat color a* QTL (3921)
6	30058595	30086982	MMP2	6	6235784	94305556	Meat color a* QTL (3922)
6	30058595	30086982	MMP2	6	6235784	94305556	Meat color a* QTL (3923)
6	30058595	30086982	MMP2	6	6235784	94305556	Meat color a* QTL (3924)
6	30058595	30086982	MMP2	6	6235784	85677965	Teat number QTL (24289)
6	30058595	30086982	MMP2	6	6235784	127961706	Marbling QTL (38089)
6	30058595	30086982	MMP2	6	8029639	91486640	Body weight QTL (21240)
6	30058595	30086982	MMP2	6	11531929	93109653	Actinobacillus pleuropneumoniae susceptibility QTL (37566)
6	30058595	30086982	MMP2	6	11959038	93109653	Actinobacillus pleuropneumoniae susceptibility QTL (37574)
6	30058595	30086982	MMP2	6	11959038	89778206	Litter size QTL (24281)
6	30058595	30086982	MMP2	6	12044459	134966286	Body weight QTL (5201)
6	30058595	30086982	MMP2	6	18280243	79271337	Loin muscle area QTL (38054)
6	30058595	30086982	MMP2	6	18280243	79271337	cis-9-Heptadecenoic acid content QTL (156934)
6	30058595	30086982	MMP2	6	20842894	85592543	Hind leg conformation QTL (17640)
6	30058595	30086982	MMP2	6	21867955	86959290	Osteochondrosis score QTL (17641)
7	19291174	19346619	GPLD1	7	19326111	19326115	Mean corpuscular hemoglobin concentration QTL (127769)
7	19291174	19346619	GPLD1	7	17306517	23437525	Average daily gain QTL (3835)
7	19291174	19346619	GPLD1	7	0	43537919	Meat color score QTL (21864)
7	19291174	19346619	GPLD1	7	0	23437525	Total number born alive QTL (7536)
7	19291174	19346619	GPLD1	7	2871484	23437525	Mycoplasma hyopneumoniae antibody titer QTL (12320)
7	19291174	19346619	GPLD1	7	2871484	25532933	Carcass weight (hot) QTL (16867)
7	19291174	19346619	GPLD1	7	2871484	43537919	Backfat at last rib QTL (16881)
7	19291174	19346619	GPLD1	7	2871484	23437525	Time spent walking QTL (5922)
7	19291174	19346619	GPLD1	7	2871484	23437525	CO2 partial pressure QTL (6325)
7	19291174	19346619	GPLD1	7	2871484	23437525	Bilirubin level QTL (6375)
7	19291174	19346619	GPLD1	7	2871484	23437525	muscle protein percentage QTL (21382)
7	19291174	19346619	GPLD1	7	2871484	23437525	Meat color-L QTL (3251)
7	19291174	19346619	GPLD1	7	2871484	23437525	Meat color score QTL (3252)
7	19291174	19346619	GPLD1	7	2871484	23437525	muscle protein percentage QTL (3253)
7	19291174	19346619	GPLD1	7	2871484	23437525	Backfat at tenth rib QTL (3860)
7	19291174	19346619	GPLD1	7	2871484	23437525	Shoulder external fat weight QTL (1058)
7	19291174	19346619	GPLD1	7	2871484	23437525	Carcass length QTL (1064)
7	19291174	19346619	GPLD1	7	2871484	23437525	Backfat at last rib QTL (1081)
7	19291174	19346619	GPLD1	7	8459239	37406911	Carcass width (minimum) QTL (3954)
7	19291174	19346619	GPLD1	7	8459239	37406911	Semimembranosus angle QTL (3955)
7	19291174	19346619	GPLD1	7	8459239	37406911	Backfat at first rib QTL (3956)
7	19291174	19346619	GPLD1	7	8459239	37406911	Backfat between 6th and 7th ribs QTL (3957)
7	19291174	19346619	GPLD1	7	10089001	19401925	Phosphate level QTL (15102)
7	19291174	19346619	GPLD1	7	12029193	24834464	Linoleic acid content QTL (4204)
7	19291174	19346619	GPLD1	7	14667855	26541833	Average backfat thickness QTL (3882)
7	19291174	19346619	GPLD1	7	17228909	57507305	Average daily gain QTL (16852)
7	19291174	19346619	GPLD1	7	17306517	54402997	Average backfat thickness QTL (3768)
7	19291174	19346619	GPLD1	7	17306517	64259175	Average backfat thickness QTL (308)
7	19291174	19346619	GPLD1	7	0	104770395	Average daily gain QTL (3756)
7	19291174	19346619	GPLD1	7	0	104770395	Average backfat thickness QTL (3760)
7	19291174	19346619	GPLD1	7	0	104770395	Backfat at last rib QTL (3762)
7	19291174	19346619	GPLD1	7	0	104770395	Loin muscle depth QTL (3763)
7	19291174	19346619	GPLD1	7	0	104770395	Loin muscle area QTL (3765)
7	19291174	19346619	GPLD1	7	0	104770395	Average daily gain QTL (3766)
7	19291174	19346619	GPLD1	7	0	104770395	Average daily gain QTL (3767)
7	19291174	19346619	GPLD1	7	0	104770395	Lean meat percentage QTL (3769)
7	19291174	19346619	GPLD1	7	0	104770395	Average daily gain QTL (3770)
7	19291174	19346619	GPLD1	7	2871484	120447150	Shoulder subcutaneous fat thickness QTL (5221)
7	19291174	19346619	GPLD1	7	8459239	109582072	Loin muscle area QTL (38092)
7	19291174	19346619	GPLD1	7	8459239	69924537	Meat color a* QTL (38094)
7	19291174	19346619	GPLD1	7	10321824	72718414	Corpus luteum number QTL (24284)
7	19291174	19346619	GPLD1	7	17306517	109582072	Loin fat percentage QTL (38055)
7	19291174	19346619	GPLD1	7	17306517	69924537	Carcass weight (hot) QTL (3)
7	19291174	19346619	GPLD1	7	17461732	99337856	Teat number QTL (5257)
1	99081938	99110874	LIPG	1	98758990	99278963	45 min-24 h pH decline QTL (21558)
1	99081938	99110874	LIPG	1	98418318	99135522	Front leg conformation QTL (8702)
1	99081938	99110874	LIPG	1	77995935	115828445	Backfat at last rib QTL (16831)
1	99081938	99110874	LIPG	1	77995935	130889730	Dressing percentage QTL (3222)
1	99081938	99110874	LIPG	1	79968246	125869302	Backfat at tenth rib QTL (5672)
1	99081938	99110874	LIPG	1	79968246	125869302	Side fat thickness QTL (5675)
1	99081938	99110874	LIPG	1	79968246	105966891	Estimated carcass lean content QTL (5960)
1	99081938	99110874	LIPG	1	81223353	114752640	Marbling QTL (4019)
1	99081938	99110874	LIPG	1	88574694	130889730	Head weight QTL (860)
1	99081938	99110874	LIPG	1	88574694	130889730	Feed intake QTL (871)
1	99081938	99110874	LIPG	1	88574694	130889730	Liver weight QTL (872)
1	99081938	99110874	LIPG	1	88574694	122821185	Carcass weight (hot) QTL (16859)
1	99081938	99110874	LIPG	1	88574694	130889730	Carcass weight (cold) QTL (12711)
1	99081938	99110874	LIPG	1	88574694	130889730	External fat on ham QTL (12719)
1	99081938	99110874	LIPG	1	88574694	130889730	Backfat weight QTL (12725)
1	99081938	99110874	LIPG	1	93774423	121207475	Average daily gain QTL (3673)
1	99081938	99110874	LIPG	1	93774423	121207475	PH for Longissmus dorsi QTL (3693)
1	99081938	99110874	LIPG	1	93774423	121207475	PH for Longissmus dorsi QTL (3694)
1	99081938	99110874	LIPG	1	93774423	121207475	Carcass weight (hot) QTL (3695)
1	99081938	99110874	LIPG	1	93774423	121207475	backfat at P2 position QTL (4108)
1	99081938	99110874	LIPG	1	93774423	121207475	backfat at P2 position QTL (4107)
1	99081938	99110874	LIPG	1	93774423	121207475	Lean meat percentage QTL (4109)
1	99081938	99110874	LIPG	1	93774423	121207475	PH for Longissmus dorsi QTL (4110)
1	99081938	99110874	LIPG	1	0	214264695	Marbling QTL (38049)
1	99081938	99110874	LIPG	1	0	251917905	Loin fat percentage QTL (38050)
1	99081938	99110874	LIPG	1	0	251917905	Loin muscle area QTL (38072)
1	99081938	99110874	LIPG	1	0	251917905	Muscle moisture percentage QTL (38073)
1	99081938	99110874	LIPG	1	5379030	168363639	Average backfat thickness QTL (5670)
1	99081938	99110874	LIPG	1	5379030	198127605	Shoulder subcutaneous fat thickness QTL (5671)
1	99081938	99110874	LIPG	1	5379030	251917905	Average daily gain QTL (5680)
1	99081938	99110874	LIPG	1	7172040	251200701	Shoulder subcutaneous fat thickness QTL (21209)
1	99081938	99110874	LIPG	1	10256017	100390629	Drip loss QTL (8349)
1	99081938	99110874	LIPG	1	10256017	100390629	Drip loss QTL (8411)
1	99081938	99110874	LIPG	1	10256017	100390629	Drip loss QTL (8562)
1	99081938	99110874	LIPG	1	10256017	100390629	Drip loss QTL (7751)
1	99081938	99110874	LIPG	1	10256017	100390629	Drip loss QTL (7763)
1	99081938	99110874	LIPG	1	10256017	100390629	Drip loss QTL (7776)
1	99081938	99110874	LIPG	1	10256017	100390629	Drip loss QTL (7815)
1	99081938	99110874	LIPG	1	10256017	100390629	Drip loss QTL (8012)
1	99081938	99110874	LIPG	1	10256017	100390629	Drip loss QTL (8043)
1	99081938	99110874	LIPG	1	10256017	100390629	Drip loss QTL (8110)
1	99081938	99110874	LIPG	1	10256017	100390629	Drip loss QTL (8154)
1	99081938	99110874	LIPG	1	15061284	247973283	Backfat at last rib QTL (21208)
1	99081938	99110874	LIPG	1	29405363	248331885	Shoulder subcutaneous fat thickness QTL (5217)
1	99081938	99110874	LIPG	1	29405363	236677320	Body weight QTL (5232)
1	99081938	99110874	LIPG	1	29405363	251738604	backfat above muscle dorsi QTL (5237)
1	99081938	99110874	LIPG	1	29405363	198127605	Backfat at last rib QTL (5674)
1	99081938	99110874	LIPG	1	29405363	198127605	Fat to meat ratio QTL (5677)
1	99081938	99110874	LIPG	1	29405363	198127605	Estimated carcass lean content QTL (5678)
1	99081938	99110874	LIPG	1	29405363	198127605	Belly meat content QTL (5679)
1	99081938	99110874	LIPG	1	42135735	214264695	White blood cell number QTL (15047)
1	99081938	99110874	LIPG	1	42135735	144337305	Body weight QTL (29689)
1	99081938	99110874	LIPG	1	53790300	251738604	Body weight (weaning) QTL (5262)
1	99081938	99110874	LIPG	1	59886534	168363639	Subcutanous fat area QTL (5676)
1	99081938	99110874	LIPG	1	59886534	115469844	Carcass weight (hot) QTL (16901)
1	99081938	99110874	LIPG	1	64548360	236318718	Front feet conformation QTL (17635)
1	99081938	99110874	LIPG	1	77637333	252814410	Skin thickness QTL (31809)
1	99081938	99110874	LIPG	1	77995935	149178432	Muscle fat content QTL (79)
1	99081938	99110874	LIPG	1	77995935	184500729	CD2-positive leukocyte number QTL (4260)
1	99081938	99110874	LIPG	1	77995935	184500729	CD4-positive leukocyte number QTL (4261)
1	99081938	99110874	LIPG	1	78892440	238291029	Backfat at rump QTL (21206)
1	99081938	99110874	LIPG	1	79071741	251917905	Linoleic acid content QTL (156913)
1	99081938	99110874	LIPG	1	79609644	242235651	Leaf fat weight QTL (21207)
1	99081938	99110874	LIPG	1	79968246	168542940	PRRSV antibody titer QTL (9658)
1	99081938	99110874	LIPG	1	80147547	248511186	Teat number QTL (5223)
1	99081938	99110874	LIPG	1	88574694	142364994	Average daily gain QTL (16886)
1	99081938	99110874	LIPG	1	88574694	142364994	External fat on ham QTL (12715)
1	99081938	99110874	LIPG	1	91802112	267660532	Drip loss QTL (8300)
1	99081938	99110874	LIPG	1	91802112	267660532	Drip loss QTL (8323)
1	99081938	99110874	LIPG	1	91802112	267660532	Drip loss QTL (8382)
1	99081938	99110874	LIPG	1	91802112	267660532	Drip loss QTL (8480)
1	99081938	99110874	LIPG	1	91802112	267660532	Drip loss QTL (8564)
1	99081938	99110874	LIPG	1	91802112	267660532	Drip loss QTL (8602)
1	99081938	99110874	LIPG	1	91802112	267660532	Drip loss QTL (7936)
1	99081938	99110874	LIPG	1	91802112	267660532	Drip loss QTL (8063)
1	99081938	99110874	LIPG	1	91802112	267660532	Drip loss QTL (8131)
1	99081938	99110874	LIPG	1	93774423	142364994	Front feet conformation QTL (8908)
1	99081938	99110874	LIPG	1	93774423	142364994	Hind leg conformation QTL (8910)
1	99081938	99110874	LIPG	1	93774423	142364994	White blood cell number QTL (611)
1	99081938	99110874	LIPG	1	93774423	141109887	Average daily gain QTL (329)
1	99081938	99110874	LIPG	1	93953724	250842099	Backfat at mid-back QTL (5206)
1	99081938	99110874	LIPG	1	94850229	145233810	Creatinine level QTL (6366)
1	99081938	99110874	LIPG	1	94850229	145233810	Potassium level QTL (6380)
1	99081938	99110874	LIPG	1	94850229	145233810	Hematocrit QTL (5420)
1	99081938	99110874	LIPG	1	94850229	145233810	Lymphocyte number QTL (5468)
5	81775970	81848033	IGF1	5	68418301	104525969	Arachidic acid content QTL (156932)
5	81775970	81848033	IGF1	5	68418301	104525969	Carcass length QTL (29695)
5	81775970	81848033	IGF1	5	72788475	85039291	Loin muscle area QTL (5976)
5	81775970	81848033	IGF1	5	72788475	85039291	Interleukin-2 level QTL (17598)
5	81775970	81848033	IGF1	5	73075044	90985594	Ham weight QTL (382)
5	81775970	81848033	IGF1	5	74006392	84394511	Shear force QTL (3872)
5	81775970	81848033	IGF1	5	76657154	85039291	Carcass length QTL (982)
5	81775970	81848033	IGF1	5	76657154	85039291	Interferon-gamma level QTL (12264)
5	81775970	81848033	IGF1	5	76657154	101302070	Average daily gain QTL (16849)
5	81775970	81848033	IGF1	5	76657154	85039291	CSFV antibody level QTL (37541)
5	81775970	81848033	IGF1	5	76657154	88478117	Adipocyte diameter QTL (18021)
5	81775970	81848033	IGF1	5	77373576	89552750	Phagocytic activity QTL (21330)
5	81775970	81848033	IGF1	5	77373576	85039291	Ham weight QTL (21365)
5	81775970	81848033	IGF1	5	77373576	89552750	Loin weight QTL (3059)
5	81775970	81848033	IGF1	5	77373576	89552750	Loin meat weight QTL (3061)
5	81775970	81848033	IGF1	5	77373576	89552750	Empty body protein content QTL (3645)
5	81775970	81848033	IGF1	5	77373576	96287116	Sarcocystis miescheriana IgG levels QTL (7495)
5	81775970	81848033	IGF1	5	77373576	96287116	Activity during lying QTL (5901)
5	81775970	81848033	IGF1	5	77373576	96287116	Time spent drinking QTL (5913)
5	81775970	81848033	IGF1	5	79594484	104525969	Backfat at last rib QTL (55)
5	81775970	81848033	IGF1	5	81528823	104525969	Meat color-L QTL (97)
5	81775970	81848033	IGF1	5	6017944	90699025	backfat above muscle dorsi QTL (5238)
5	81775970	81848033	IGF1	5	6017944	84036300	Loin muscle area QTL (38085)
5	81775970	81848033	IGF1	5	6017944	89552750	Meat color L* QTL (38088)
5	81775970	81848033	IGF1	5	6017944	96502043	backfat above muscle dorsi QTL (5203)
5	81775970	81848033	IGF1	5	6017944	103737905	Shoulder subcutaneous fat thickness QTL (5219)
5	81775970	81848033	IGF1	5	11104541	103737905	Backfat at mid-back QTL (5210)
5	81775970	81848033	IGF1	5	23355357	86901988	Backfat at first rib QTL (21236)
5	81775970	81848033	IGF1	5	28585237	104525969	Marbling QTL (38086)
5	81775970	81848033	IGF1	5	28585237	89552750	Meat color b* QTL (38087)
5	81775970	81848033	IGF1	5	30877788	86543777	Backfat at rump QTL (21237)
5	81775970	81848033	IGF1	5	32238990	97863245	Shoulder subcutaneous fat thickness QTL (21239)
5	81775970	81848033	IGF1	5	44633090	87546768	Backfat at mid-back QTL (5244)
5	81775970	81848033	IGF1	5	56883906	93349786	pH 24 hr post-mortem (loin) QTL (101)
5	81775970	81848033	IGF1	5	57886897	85039291	Haptoglobin concentration QTL (9643)
5	81775970	81848033	IGF1	5	59033172	104525969	Cholesterol level QTL (15069)
5	81775970	81848033	IGF1	5	59033172	104525969	Lauric acid content QTL (156930)
5	81775970	81848033	IGF1	5	59033172	104525969	Linoleic acid content QTL (156931)
5	81775970	81848033	IGF1	5	63188420	85039291	Meat color-L QTL (12087)
5	81775970	81848033	IGF1	5	63188420	85039291	Meat color OPTO QTL (12088)
5	81775970	81848033	IGF1	5	63188420	85039291	Meat color OPTO QTL (12089)
5	81775970	81848033	IGF1	5	63188420	85039291	Japanese color scale QTL (12090)
5	81775970	81848033	IGF1	5	63188420	85039291	Loin muscle area QTL (12091)
5	81775970	81848033	IGF1	5	63188420	85039291	Loin weight QTL (12092)
5	81775970	81848033	IGF1	5	63188420	85039291	Ham weight QTL (12093)
5	81775970	81848033	IGF1	5	63188420	85039291	Average daily gain QTL (342)
5	81775970	81848033	IGF1	5	63188420	85039291	Average backfat thickness QTL (351)
5	81775970	81848033	IGF1	5	63188420	85039291	subjective abnormal odor QTL (4208)
5	81775970	81848033	IGF1	5	63761558	90985594	Loin and ham percentage in carcass QTL (383)
5	81775970	81848033	IGF1	5	64477980	90985594	Belly weight QTL (413)
5	81775970	81848033	IGF1	5	65409328	86113924	Body weight QTL (21235)
4	97835547	97837921	PSMB4	4	67953692	99931900	Loin muscle area QTL (672)
4	97835547	97837921	PSMB4	4	69552602	102729993	Average daily gain QTL (456)
4	97835547	97837921	PSMB4	4	71151512	105727950	Water holding capacity QTL (3847)
4	97835547	97837921	PSMB4	4	71950968	119918280	Capric acid content QTL (156870)
4	97835547	97837921	PSMB4	4	71950968	119918280	Stearic acid content QTL (156926)
4	97835547	97837921	PSMB4	4	72950287	101231014	Diameter of type IIb muscle fibers QTL (2807)
4	97835547	97837921	PSMB4	4	72950287	101231014	Number of muscle fibers per unit area QTL (2808)
4	97835547	97837921	PSMB4	4	72950287	101231014	Diameter of muscle fibers QTL (2809)
4	97835547	97837921	PSMB4	4	72950287	101231014	Diameter of type IIb muscle fibers QTL (2810)
4	97835547	97837921	PSMB4	4	74349333	105727950	Margaric acid content QTL (158)
4	97835547	97837921	PSMB4	4	74349333	105727950	subjective pork odor QTL (4207)
4	97835547	97837921	PSMB4	4	76947563	111923728	Meat color-a QTL (294)
4	97835547	97837921	PSMB4	4	79245996	130011401	Nonfunctional nipples QTL (7473)
4	97835547	97837921	PSMB4	4	79245996	119918280	Dressing percentage QTL (5975)
4	97835547	97837921	PSMB4	4	79245996	119918280	Drip loss QTL (6003)
4	97835547	97837921	PSMB4	4	79245996	119918280	Hemolytic complement activity (alternative pathway) QTL (9595)
4	97835547	97837921	PSMB4	4	79245996	119918280	Hemolytic complement activity (classical pathway) QTL (9602)
4	97835547	97837921	PSMB4	4	79245996	119918280	Hemolytic complement activity (classical pathway) QTL (9603)
4	97835547	97837921	PSMB4	4	79245996	119918280	Hemolytic complement activity (classical pathway) QTL (9604)
4	97835547	97837921	PSMB4	4	79245996	119918280	Hemolytic complement activity (classical pathway) QTL (9605)
4	97835547	97837921	PSMB4	4	79245996	119918280	Hemolytic complement activity (classical pathway) QTL (9606)
4	97835547	97837921	PSMB4	4	79245996	119918280	Hemolytic complement activity (classical pathway) QTL (9607)
4	97835547	97837921	PSMB4	4	79245996	119918280	C3c concentration QTL (9617)
4	97835547	97837921	PSMB4	4	79245996	102729993	Oleic acid content QTL (15875)
4	97835547	97837921	PSMB4	4	79245996	120917599	Carcass length QTL (460)
4	97835547	97837921	PSMB4	4	80045451	113622570	Palmitic acid content QTL (15876)
4	97835547	97837921	PSMB4	4	80445179	130011401	Carcass weight (cold) QTL (3804)
4	97835547	97837921	PSMB4	4	80445179	107826520	Average daily gain QTL (49)
4	97835547	97837921	PSMB4	4	80445179	119918280	Loin muscle area QTL (51)
4	97835547	97837921	PSMB4	4	80844907	114222161	Japanese color scale QTL (4288)
4	97835547	97837921	PSMB4	4	80944839	99931900	Average backfat thickness QTL (676)
4	97835547	97837921	PSMB4	4	81744294	118819029	Skin thickness QTL (31810)
4	97835547	97837921	PSMB4	4	82643681	104129039	Meat color L* QTL (4898)
4	97835547	97837921	PSMB4	4	82943477	102729993	Carcass weight (hot) QTL (16864)
4	97835547	97837921	PSMB4	4	85641638	108226247	Adipocyte diameter QTL (18020)
4	97835547	97837921	PSMB4	4	85941434	99232376	Meat color a* QTL (4899)
4	97835547	97837921	PSMB4	4	85941434	100831287	Hematin pigmentation QTL (4900)
4	97835547	97837921	PSMB4	4	89039322	115121548	pH 24 hr post mortem (ham) QTL (4897)
4	97835547	97837921	PSMB4	4	0	119918280	Average daily gain QTL (3757)
4	97835547	97837921	PSMB4	4	0	119918280	Average daily gain QTL (3758)
4	97835547	97837921	PSMB4	4	0	119918280	Average backfat thickness QTL (3759)
4	97835547	97837921	PSMB4	4	0	119918280	Average daily gain QTL (3771)
4	97835547	97837921	PSMB4	4	7994552	119918280	Drip loss QTL (38084)
4	97835547	97837921	PSMB4	4	7994552	119918280	Palmitoleic acid content QTL (156925)
4	97835547	97837921	PSMB4	4	7994552	119918280	Oleic acid content QTL (156927)
4	97835547	97837921	PSMB4	4	7994552	119918280	Linoleic acid content QTL (156928)
4	97835547	97837921	PSMB4	4	7994552	119918280	Monounsaturated fatty acid content QTL (156929)
4	97835547	97837921	PSMB4	4	14989785	113922366	Small intestine length QTL (253)
4	97835547	97837921	PSMB4	4	26981613	124914875	Average daily gain QTL (245)
4	97835547	97837921	PSMB4	4	26981613	119218756	Backfat at mid-back QTL (5243)
4	97835547	97837921	PSMB4	4	27081544	105727950	Average daily gain QTL (370)
4	97835547	97837921	PSMB4	4	27081544	119918280	Marbling QTL (38082)
4	97835547	97837921	PSMB4	4	28680455	104928495	Ham weight QTL (4895)
4	97835547	97837921	PSMB4	4	33177390	110724545	Body weight QTL (5235)
4	97835547	97837921	PSMB4	4	33277322	121117462	Body weight QTL (21227)
4	97835547	97837921	PSMB4	4	41771534	102729993	Body weight QTL (369)
4	97835547	97837921	PSMB4	4	43970036	100631423	Body weight QTL (21224)
4	97835547	97837921	PSMB4	4	47767448	105727950	Average daily gain QTL (458)
4	97835547	97837921	PSMB4	4	48966631	102729993	Average backfat thickness QTL (371)
4	97835547	97837921	PSMB4	4	51664792	100631423	Body weight QTL (5200)
4	97835547	97837921	PSMB4	4	53963226	98932581	Body weight QTL (175)
4	97835547	97837921	PSMB4	4	55861932	130011401	Intramuscular fat content QTL (3871)
4	97835547	97837921	PSMB4	4	56961183	97933262	Average daily gain QTL (179)
4	97835547	97837921	PSMB4	4	62257573	105727950	Subacid smell QTL (160)
4	97835547	97837921	PSMB4	4	62257573	119918280	Average backfat thickness QTL (162)
4	97835547	97837921	PSMB4	4	62257573	130011401	Shear force at first peak QTL (3933)
4	97835547	97837921	PSMB4	4	62257573	130011401	Total shear work QTL (3934)
5	64519186	65002452	VWF	5	64520636	64520640	Platelet count QTL (223697)
5	64519186	65002452	VWF	5	64520636	64520640	Platelet count QTL (223698)
5	64519186	65002452	VWF	5	64520636	64520640	Platelet count QTL (223699)
5	64519186	65002452	VWF	5	64536242	64536246	Litter size QTL (213851)
5	64519186	65002452	VWF	5	64442158	64649921	Myristic acid content QTL (17742)
5	64519186	65002452	VWF	5	6017944	90699025	backfat above muscle dorsi QTL (5238)
5	64519186	65002452	VWF	5	6017944	84036300	Loin muscle area QTL (38085)
5	64519186	65002452	VWF	5	6017944	89552750	Meat color L* QTL (38088)
5	64519186	65002452	VWF	5	6017944	96502043	backfat above muscle dorsi QTL (5203)
5	64519186	65002452	VWF	5	6017944	103737905	Shoulder subcutaneous fat thickness QTL (5219)
5	64519186	65002452	VWF	5	11104541	103737905	Backfat at mid-back QTL (5210)
5	64519186	65002452	VWF	5	20059816	78663135	Backfat at mid-back QTL (5209)
5	64519186	65002452	VWF	5	23355357	86901988	Backfat at first rib QTL (21236)
5	64519186	65002452	VWF	5	23785210	74507888	Ear erectness QTL (5652)
5	64519186	65002452	VWF	5	25934476	72788475	Ear erectness QTL (5647)
5	64519186	65002452	VWF	5	28585237	104525969	Marbling QTL (38086)
5	64519186	65002452	VWF	5	28585237	89552750	Meat color b* QTL (38087)
5	64519186	65002452	VWF	5	28585237	68418301	Body weight QTL (29692)
5	64519186	65002452	VWF	5	28585237	68418301	Body weight QTL (29693)
5	64519186	65002452	VWF	5	30877788	86543777	Backfat at rump QTL (21237)
5	64519186	65002452	VWF	5	32238990	97863245	Shoulder subcutaneous fat thickness QTL (21239)
5	64519186	65002452	VWF	5	35813935	79594484	Meat color b* QTL (3918)
5	64519186	65002452	VWF	5	35813935	79594484	Meat color b* QTL (3919)
5	64519186	65002452	VWF	5	35813935	79594484	Meat color b* QTL (3920)
5	64519186	65002452	VWF	5	41480833	72788475	Ear weight QTL (8858)
5	64519186	65002452	VWF	5	41480833	72788475	Ear weight QTL (8859)
5	64519186	65002452	VWF	5	41480833	72788475	Ear area QTL (8860)
5	64519186	65002452	VWF	5	41480833	72788475	Ear area QTL (8861)
5	64519186	65002452	VWF	5	41480833	72788475	Ear erectness QTL (8862)
5	64519186	65002452	VWF	5	44633090	87546768	Backfat at mid-back QTL (5244)
5	64519186	65002452	VWF	5	51797310	68418301	White blood cell number QTL (15049)
5	64519186	65002452	VWF	5	51797310	78878062	Carcass weight (hot) QTL (29694)
5	64519186	65002452	VWF	5	56883906	93349786	pH 24 hr post-mortem (loin) QTL (101)
5	64519186	65002452	VWF	5	57886897	85039291	Haptoglobin concentration QTL (9643)
5	64519186	65002452	VWF	5	59033172	104525969	Cholesterol level QTL (15069)
5	64519186	65002452	VWF	5	59033172	104525969	Lauric acid content QTL (156930)
5	64519186	65002452	VWF	5	59033172	104525969	Linoleic acid content QTL (156931)
5	64519186	65002452	VWF	5	62794388	73648181	Cervical vertebra length QTL (13334)
5	64519186	65002452	VWF	5	63188420	76657154	Carcass weight (cold) QTL (12752)
5	64519186	65002452	VWF	5	63188420	85039291	Meat color-L QTL (12087)
5	64519186	65002452	VWF	5	63188420	85039291	Meat color OPTO QTL (12088)
5	64519186	65002452	VWF	5	63188420	85039291	Meat color OPTO QTL (12089)
5	64519186	65002452	VWF	5	63188420	85039291	Japanese color scale QTL (12090)
5	64519186	65002452	VWF	5	63188420	85039291	Loin muscle area QTL (12091)
5	64519186	65002452	VWF	5	63188420	85039291	Loin weight QTL (12092)
5	64519186	65002452	VWF	5	63188420	85039291	Ham weight QTL (12093)
5	64519186	65002452	VWF	5	63188420	77373576	Carcass temperature (24 hr post-mortem) QTL (21364)
5	64519186	65002452	VWF	5	63188420	69851145	Intramuscular fat content QTL (17793)
5	64519186	65002452	VWF	5	63188420	77373576	Alkaline phosphatase activity QTL (6353)
5	64519186	65002452	VWF	5	63188420	72788475	Fat to meat ratio QTL (5977)
5	64519186	65002452	VWF	5	63188420	72788475	Belly meat content QTL (5978)
5	64519186	65002452	VWF	5	63188420	72788475	Estimated carcass lean content QTL (5979)
5	64519186	65002452	VWF	5	63188420	85039291	Average daily gain QTL (342)
5	64519186	65002452	VWF	5	63188420	85039291	Average backfat thickness QTL (351)
5	64519186	65002452	VWF	5	63188420	77373576	Carcass temperature (24 hr post-mortem) QTL (3307)
5	64519186	65002452	VWF	5	63188420	77373576	Empty body protein linear QTL (3644)
5	64519186	65002452	VWF	5	63188420	76657154	Conductivity 24 hours post-mortem QTL (987)
5	64519186	65002452	VWF	5	63188420	77373576	Inside ham weight QTL (3060)
5	64519186	65002452	VWF	5	63188420	76657154	Backfat between 6th and 7th ribs QTL (3949)
5	64519186	65002452	VWF	5	63188420	85039291	subjective abnormal odor QTL (4208)
5	64519186	65002452	VWF	5	63761558	90985594	Loin and ham percentage in carcass QTL (383)
5	64519186	65002452	VWF	5	64477980	90985594	Belly weight QTL (413)
1	7061192	7110555	PLG	1	0	42135735	Glucose level QTL (15087)
1	7061192	7110555	PLG	1	0	29405363	Loin muscle area QTL (3221)
1	7061192	7110555	PLG	1	0	29405363	Body weight QTL (826)
1	7061192	7110555	PLG	1	0	29405363	Diameter of angular fibers QTL (2793)
1	7061192	7110555	PLG	1	0	29405363	Loin muscle area QTL (21352)
1	7061192	7110555	PLG	1	0	29405363	Oleic acid content QTL (156865)
1	7061192	7110555	PLG	1	0	29405363	Monounsaturated fatty acid content QTL (156915)
1	7061192	7110555	PLG	1	0	29405363	Teat number QTL (276)
1	7061192	7110555	PLG	1	5379030	16316391	Gluteus medius weight QTL (1276)
1	7061192	7110555	PLG	1	5379030	52355892	Water holding capacity QTL (3848)
1	7061192	7110555	PLG	1	5379030	29405363	Palmitoleic acid content QTL (3109)
1	7061192	7110555	PLG	1	5379030	29405363	Stearic acid content QTL (3111)
1	7061192	7110555	PLG	1	5379030	29405363	Palmitoleic acid content QTL (3118)
1	7061192	7110555	PLG	1	5379030	29405363	Stearic acid content QTL (3119)
1	7061192	7110555	PLG	1	5379030	29405363	Melting point QTL (3123)
1	7061192	7110555	PLG	1	0	214264695	Marbling QTL (38049)
1	7061192	7110555	PLG	1	0	251917905	Loin fat percentage QTL (38050)
1	7061192	7110555	PLG	1	0	251917905	Loin muscle area QTL (38072)
1	7061192	7110555	PLG	1	0	251917905	Muscle moisture percentage QTL (38073)
1	7061192	7110555	PLG	1	5379030	168363639	Average backfat thickness QTL (5670)
1	7061192	7110555	PLG	1	5379030	198127605	Shoulder subcutaneous fat thickness QTL (5671)
1	7061192	7110555	PLG	1	5379030	251917905	Average daily gain QTL (5680)
6	157388372	157409551	PCSK9	6	153759060	169989183	muscle protein percentage QTL (21708)
6	157388372	157409551	PCSK9	6	153759060	169989183	Loin muscle area QTL (21709)
6	157388372	157409551	PCSK9	6	153759060	169989183	Loin weight QTL (21710)
6	157388372	157409551	PCSK9	6	40233620	182289907	Teat number QTL (5226)
9	74926048	74974723	PON1	9	68923852	101427715	CO2 partial pressure QTL (6326)
9	74926048	74974723	PON1	9	70784013	124924483	Body weight QTL (21260)
9	74926048	74974723	PON1	9	71763045	98392716	Haptoglobin concentration QTL (9646)
9	74926048	74974723	PON1	9	71763045	98392716	Diameter of type I muscle fibers QTL (2813)
9	74926048	74974723	PON1	9	71763045	98392716	Loin muscle area QTL (5710)
9	74926048	74974723	PON1	9	72448368	91539492	Neck weight QTL (5143)
9	74926048	74974723	PON1	9	72448368	91049976	External fat on ham QTL (5150)
9	74926048	74974723	PON1	9	72937884	123651741	Abdominal fat weight QTL (21259)
9	74926048	74974723	PON1	9	74895948	75874980	Ham fat weight QTL (1280)
9	74926048	74974723	PON1	9	3916128	121889484	Backfat at mid-back QTL (5246)
9	74926048	74974723	PON1	9	3916128	135987544	backfat above muscle dorsi QTL (5205)
9	74926048	74974723	PON1	9	3916128	96532555	Backfat at mid-back QTL (5213)
9	74926048	74974723	PON1	9	6363708	136477060	Muscle moisture percentage QTL (38097)
9	74926048	74974723	PON1	9	6363708	136477060	Meat color a* QTL (38098)
9	74926048	74974723	PON1	9	6363708	136477060	Meat color L* QTL (38099)
9	74926048	74974723	PON1	9	22321929	116015292	Leaf fat weight QTL (21262)
9	74926048	74974723	PON1	9	36028377	146658993	Melanoma susceptibility QTL (7580)
9	74926048	74974723	PON1	9	36028377	102210940	pH 40 minutes post mortem (ham) QTL (4000)
9	74926048	74974723	PON1	9	36028377	75874980	androstenone, laboratory QTL (4210)
9	74926048	74974723	PON1	9	55804824	119441904	Corpus luteum number QTL (517)
9	74926048	74974723	PON1	9	55804824	129525933	Backfat at first rib QTL (21261)
9	74926048	74974723	PON1	9	55902727	84588364	Shoulder weight QTL (5168)
9	74926048	74974723	PON1	9	55902727	84588364	Loin muscle area QTL (5178)
9	74926048	74974723	PON1	9	55902727	84588364	Shoulder weight QTL (5179)
9	74926048	74974723	PON1	9	55902727	84588364	External fat on loin QTL (5189)
9	74926048	74974723	PON1	9	55902727	84588364	External fat on ham QTL (5190)
9	74926048	74974723	PON1	9	55902727	84588364	Side fat thickness QTL (5192)
9	74926048	74974723	PON1	9	55902727	84588364	Average daily gain QTL (5196)
9	74926048	74974723	PON1	9	55902727	77343528	Muscle moisture percentage QTL (3274)
9	74926048	74974723	PON1	9	55902727	120323032	Drip loss QTL (3806)
9	74926048	74974723	PON1	9	55902727	120323032	Meat color-L QTL (3807)
9	74926048	74974723	PON1	9	55902727	101427715	Off-flavor score QTL (3812)
9	74926048	74974723	PON1	9	55902727	120323032	Meat color-L QTL (3817)
9	74926048	74974723	PON1	9	56294340	131288191	Average backfat thickness QTL (21258)
9	74926048	74974723	PON1	9	60210468	81553365	Palmitoleic acid content QTL (3110)
9	74926048	74974723	PON1	9	60210468	81553365	Stearic acid content QTL (3112)
9	74926048	74974723	PON1	9	60210468	81553365	Saturated fatty acid content QTL (3115)
9	74926048	74974723	PON1	9	60210468	81553365	Stearic acid content QTL (3120)
9	74926048	74974723	PON1	9	63637080	105735456	Shoulder weight QTL (392)
9	74926048	74974723	PON1	9	64028692	79203688	Average daily gain QTL (16854)
9	74926048	74974723	PON1	9	65301434	79203688	Feed intake QTL (1101)
9	74926048	74974723	PON1	9	65301434	75874980	Ear size QTL (5644)
9	74926048	74974723	PON1	9	65693047	80965946	Shear force QTL (3888)
9	121779792	121822825	QSOX1	9	121654516	121791580	Corpus luteum number QTL (8823)
9	121779792	121822825	QSOX1	9	121732838	121860113	uterine horn weight QTL (18394)
9	121779792	121822825	QSOX1	9	70784013	124924483	Body weight QTL (21260)
9	121779792	121822825	QSOX1	9	72937884	123651741	Abdominal fat weight QTL (21259)
9	121779792	121822825	QSOX1	9	93987072	127372063	Meat color-b QTL (3275)
9	121779792	121822825	QSOX1	9	93987072	127372063	Carcass temperature (45 minutes post-mortem) QTL (3310)
9	121779792	121822825	QSOX1	9	3916128	121889484	Backfat at mid-back QTL (5246)
9	121779792	121822825	QSOX1	9	3916128	135987544	backfat above muscle dorsi QTL (5205)
9	121779792	121822825	QSOX1	9	6363708	136477060	Muscle moisture percentage QTL (38097)
9	121779792	121822825	QSOX1	9	6363708	136477060	Meat color a* QTL (38098)
9	121779792	121822825	QSOX1	9	6363708	136477060	Meat color L* QTL (38099)
9	121779792	121822825	QSOX1	9	36028377	146658993	Melanoma susceptibility QTL (7580)
9	121779792	121822825	QSOX1	9	55804824	129525933	Backfat at first rib QTL (21261)
9	121779792	121822825	QSOX1	9	56294340	131288191	Average backfat thickness QTL (21258)
9	121779792	121822825	QSOX1	9	101427715	136477060	Potassium level QTL (6382)
9	121779792	121822825	QSOX1	9	101427715	139512060	Diameter of type IIa muscle fibers QTL (7017)
9	121779792	121822825	QSOX1	9	101427715	136477060	Hemoglobin QTL (15056)
9	121779792	121822825	QSOX1	9	101427715	136477060	Mean corpuscular volume QTL (15057)
9	121779792	121822825	QSOX1	9	101427715	136477060	Mean corpuscular hemoglobin content QTL (15058)
9	121779792	121822825	QSOX1	9	101427715	136477060	Mean corpuscular hemoglobin concentration QTL (15059)
9	121779792	121822825	QSOX1	9	101427715	136477060	Palmitic acid content QTL (156883)
9	121779792	121822825	QSOX1	9	101427715	136477060	Arachidic acid content QTL (156885)
9	121779792	121822825	QSOX1	9	101427715	136477060	Saturated fatty acid content QTL (156886)
9	121779792	121822825	QSOX1	9	101427715	136477060	Unsaturated fatty acid content QTL (156887)
9	121779792	121822825	QSOX1	9	101427715	136477060	Capric acid content QTL (156944)
9	121779792	121822825	QSOX1	9	101427715	136477060	Palmitoleic acid content QTL (156945)
9	121779792	121822825	QSOX1	9	101427715	136477060	Body weight QTL (29704)
9	121779792	121822825	QSOX1	9	101427715	136477060	Carcass weight (hot) QTL (29705)
9	121779792	121822825	QSOX1	9	101427715	136477060	Carcass length QTL (29706)
9	121779792	121822825	QSOX1	9	120323032	136477060	Gestation length QTL (452)
9	121779792	121822825	QSOX1	9	120323032	136477060	Interleukin-10 level QTL (12269)
9	121779792	121822825	QSOX1	9	120323032	136477060	Mean corpuscular hemoglobin content QTL (12295)
9	121779792	121822825	QSOX1	9	120323032	136477060	Mean corpuscular hemoglobin concentration QTL (12296)
9	121779792	121822825	QSOX1	9	120323032	136477060	Red cell distribution width QTL (12297)
3	40174764	40177784	IGFALS	3	33905751	41200624	CSFV antibody level QTL (37539)
3	40174764	40177784	IGFALS	3	0	43461008	45 min-24 h pH decline QTL (3226)
3	40174764	40177784	IGFALS	3	0	43461008	Abdominal fat weight QTL (893)
3	40174764	40177784	IGFALS	3	6267426	43461008	Carcass weight (hot) QTL (16861)
3	40174764	40177784	IGFALS	3	12740342	43461008	Ear weight QTL (8855)
3	40174764	40177784	IGFALS	3	12740342	43461008	Ear erectness QTL (8900)
3	40174764	40177784	IGFALS	3	12740342	43461008	Carcass temperature (45 minutes post-mortem) QTL (21356)
3	40174764	40177784	IGFALS	3	12740342	43461008	Backfat at tenth rib QTL (2743)
3	40174764	40177784	IGFALS	3	17774833	43461008	Average daily gain QTL (497)
3	40174764	40177784	IGFALS	3	17774833	53838222	pH 24 hr post-mortem (loin) QTL (300)
3	40174764	40177784	IGFALS	3	18288556	62160543	Haptoglobin concentration QTL (9642)
3	40174764	40177784	IGFALS	3	18288556	43461008	Carcass length QTL (875)
3	40174764	40177784	IGFALS	3	18288556	62160543	Number of muscle fibers per unit area QTL (2802)
3	40174764	40177784	IGFALS	3	18288556	62160543	Number of capillaries per type I fiber QTL (2803)
3	40174764	40177784	IGFALS	3	18288556	43461008	Average daily gain QTL (3667)
3	40174764	40177784	IGFALS	3	18288556	43461008	Backfat at last rib QTL (3668)
3	40174764	40177784	IGFALS	3	18288556	43461008	PH for Longissmus dorsi QTL (3678)
3	40174764	40177784	IGFALS	3	18288556	43461008	Carcass length QTL (3679)
3	40174764	40177784	IGFALS	3	18288556	43461008	PH for Longissmus dorsi QTL (3680)
3	40174764	40177784	IGFALS	3	18288556	43461008	Average daily gain QTL (4119)
3	40174764	40177784	IGFALS	3	18288556	43461008	Average daily gain QTL (4120)
3	40174764	40177784	IGFALS	3	18288556	43461008	backfat at P2 position QTL (4121)
3	40174764	40177784	IGFALS	3	18288556	43461008	Carcass length QTL (4122)
3	40174764	40177784	IGFALS	3	18288556	43461008	PH for Longissmus dorsi QTL (4123)
3	40174764	40177784	IGFALS	3	18288556	43461008	pH for Semimembranosus QTL (4124)
3	40174764	40177784	IGFALS	3	18288556	43461008	Conductivity 45 minutes post-mortem QTL (4178)
3	40174764	40177784	IGFALS	3	18288556	43461008	Ham weight QTL (878)
3	40174764	40177784	IGFALS	3	18288556	43461008	Head weight QTL (888)
3	40174764	40177784	IGFALS	3	18288556	43461008	Body weight QTL (890)
3	40174764	40177784	IGFALS	3	18288556	43461008	Average daily gain QTL (891)
3	40174764	40177784	IGFALS	3	18288556	62160543	Osteochondrosis score QTL (17639)
3	40174764	40177784	IGFALS	3	18288556	62160543	HDL cholesterol QTL (17716)
3	40174764	40177784	IGFALS	3	18288556	62160543	Body weight QTL (5694)
3	40174764	40177784	IGFALS	3	18288556	62160543	Body weight QTL (5938)
3	40174764	40177784	IGFALS	3	18288556	43461008	Hematocrit QTL (5431)
3	40174764	40177784	IGFALS	3	18288556	62160543	Drip loss QTL (5692)
3	40174764	40177784	IGFALS	3	18288556	43461008	Blood pH QTL (6322)
3	40174764	40177784	IGFALS	3	18288556	43461008	Blood pH QTL (6324)
3	40174764	40177784	IGFALS	3	18288556	43461008	Lactate level QTL (6360)
3	40174764	40177784	IGFALS	3	28357537	43974731	Testicular weight QTL (693)
3	40174764	40177784	IGFALS	3	28357537	43461008	Skin thickness QTL (283)
3	40174764	40177784	IGFALS	3	0	118772873	Teat number QTL (5224)
3	40174764	40177784	IGFALS	3	0	132848897	Loin muscle area QTL (38077)
3	40174764	40177784	IGFALS	3	0	132848897	Shear force QTL (38078)
3	40174764	40177784	IGFALS	3	0	132848897	Meat color b* QTL (38080)
3	40174764	40177784	IGFALS	3	0	132848897	Meat color chroma QTL (38081)
3	40174764	40177784	IGFALS	3	0	112608191	Linolenic acid content QTL (156924)
3	40174764	40177784	IGFALS	3	0	79113419	Lactate dehydrogenase level QTL (15085)
3	40174764	40177784	IGFALS	3	2979596	132951641	Body weight QTL (5234)
3	40174764	40177784	IGFALS	3	3082341	71921290	Corpus luteum number QTL (515)
3	40174764	40177784	IGFALS	3	12740342	132848897	Cooking loss QTL (38079)
3	40174764	40177784	IGFALS	3	18288556	105005083	Side fat thickness QTL (5693)
3	40174764	40177784	IGFALS	3	18288556	82812228	Nonfunctional nipples QTL (7455)
3	40174764	40177784	IGFALS	3	18288556	74284418	Nonfunctional nipples QTL (7472)
3	40174764	40177784	IGFALS	3	26302643	121752469	pH 45 minutes post mortem QTL (3227)
3	40174764	40177784	IGFALS	3	29292513	84599985	Left teat number QTL (6465)
3	40174764	40177784	IGFALS	3	31850857	67811502	Body weight QTL (172)
3	40174764	40177784	IGFALS	3	36577113	80757334	Body weight QTL (21220)
1	7368103	7472548	IGF2R	1	7423136	7423140	Plateletcrit QTL (107554)
1	7368103	7472548	IGF2R	1	0	42135735	Glucose level QTL (15087)
1	7368103	7472548	IGF2R	1	0	29405363	Loin muscle area QTL (3221)
1	7368103	7472548	IGF2R	1	0	29405363	Body weight QTL (826)
1	7368103	7472548	IGF2R	1	0	29405363	Diameter of angular fibers QTL (2793)
1	7368103	7472548	IGF2R	1	0	29405363	Loin muscle area QTL (21352)
1	7368103	7472548	IGF2R	1	0	29405363	Oleic acid content QTL (156865)
1	7368103	7472548	IGF2R	1	0	29405363	Monounsaturated fatty acid content QTL (156915)
1	7368103	7472548	IGF2R	1	0	29405363	Teat number QTL (276)
1	7368103	7472548	IGF2R	1	5379030	16316391	Gluteus medius weight QTL (1276)
1	7368103	7472548	IGF2R	1	5379030	52355892	Water holding capacity QTL (3848)
1	7368103	7472548	IGF2R	1	5379030	29405363	Palmitoleic acid content QTL (3109)
1	7368103	7472548	IGF2R	1	5379030	29405363	Stearic acid content QTL (3111)
1	7368103	7472548	IGF2R	1	5379030	29405363	Palmitoleic acid content QTL (3118)
1	7368103	7472548	IGF2R	1	5379030	29405363	Stearic acid content QTL (3119)
1	7368103	7472548	IGF2R	1	5379030	29405363	Melting point QTL (3123)
1	7368103	7472548	IGF2R	1	0	214264695	Marbling QTL (38049)
1	7368103	7472548	IGF2R	1	0	251917905	Loin fat percentage QTL (38050)
1	7368103	7472548	IGF2R	1	0	251917905	Loin muscle area QTL (38072)
1	7368103	7472548	IGF2R	1	0	251917905	Muscle moisture percentage QTL (38073)
1	7368103	7472548	IGF2R	1	5379030	168363639	Average backfat thickness QTL (5670)
1	7368103	7472548	IGF2R	1	5379030	198127605	Shoulder subcutaneous fat thickness QTL (5671)
1	7368103	7472548	IGF2R	1	5379030	251917905	Average daily gain QTL (5680)
1	7368103	7472548	IGF2R	1	7172040	251200701	Shoulder subcutaneous fat thickness QTL (21209)
9	114087378	114098745	MYOC	9	70784013	124924483	Body weight QTL (21260)
9	114087378	114098745	MYOC	9	72937884	123651741	Abdominal fat weight QTL (21259)
9	114087378	114098745	MYOC	9	93987072	127372063	Meat color-b QTL (3275)
9	114087378	114098745	MYOC	9	93987072	127372063	Carcass temperature (45 minutes post-mortem) QTL (3310)
9	114087378	114098745	MYOC	9	98392716	120323032	Salmonella count in spleen QTL (11568)
9	114087378	114098745	MYOC	9	98392716	120323032	Shear force QTL (223)
9	114087378	114098745	MYOC	9	99567554	120323032	Fat-cuts percentage QTL (1106)
9	114087378	114098745	MYOC	9	101427715	120323032	Empty body protein content QTL (5156)
9	114087378	114098745	MYOC	9	101427715	120323032	Empty body protein content QTL (5157)
9	114087378	114098745	MYOC	9	101427715	120323032	Empty body lipid content QTL (5158)
9	114087378	114098745	MYOC	9	101427715	120323032	Mean corpuscular volume QTL (12294)
9	114087378	114098745	MYOC	9	101427715	120323032	pH 24 hr post-mortem (loin) QTL (21859)
9	114087378	114098745	MYOC	9	3916128	121889484	Backfat at mid-back QTL (5246)
9	114087378	114098745	MYOC	9	3916128	135987544	backfat above muscle dorsi QTL (5205)
9	114087378	114098745	MYOC	9	6363708	136477060	Muscle moisture percentage QTL (38097)
9	114087378	114098745	MYOC	9	6363708	136477060	Meat color a* QTL (38098)
9	114087378	114098745	MYOC	9	6363708	136477060	Meat color L* QTL (38099)
9	114087378	114098745	MYOC	9	22321929	116015292	Leaf fat weight QTL (21262)
9	114087378	114098745	MYOC	9	36028377	146658993	Melanoma susceptibility QTL (7580)
9	114087378	114098745	MYOC	9	55804824	119441904	Corpus luteum number QTL (517)
9	114087378	114098745	MYOC	9	55804824	129525933	Backfat at first rib QTL (21261)
9	114087378	114098745	MYOC	9	55902727	120323032	Drip loss QTL (3806)
9	114087378	114098745	MYOC	9	55902727	120323032	Meat color-L QTL (3807)
9	114087378	114098745	MYOC	9	55902727	120323032	Meat color-L QTL (3817)
9	114087378	114098745	MYOC	9	56294340	131288191	Average backfat thickness QTL (21258)
9	114087378	114098745	MYOC	9	101427715	136477060	Potassium level QTL (6382)
9	114087378	114098745	MYOC	9	101427715	139512060	Diameter of type IIa muscle fibers QTL (7017)
9	114087378	114098745	MYOC	9	101427715	136477060	Hemoglobin QTL (15056)
9	114087378	114098745	MYOC	9	101427715	136477060	Mean corpuscular volume QTL (15057)
9	114087378	114098745	MYOC	9	101427715	136477060	Mean corpuscular hemoglobin content QTL (15058)
9	114087378	114098745	MYOC	9	101427715	136477060	Mean corpuscular hemoglobin concentration QTL (15059)
9	114087378	114098745	MYOC	9	101427715	136477060	Palmitic acid content QTL (156883)
9	114087378	114098745	MYOC	9	101427715	136477060	Arachidic acid content QTL (156885)
9	114087378	114098745	MYOC	9	101427715	136477060	Saturated fatty acid content QTL (156886)
9	114087378	114098745	MYOC	9	101427715	136477060	Unsaturated fatty acid content QTL (156887)
9	114087378	114098745	MYOC	9	101427715	136477060	Capric acid content QTL (156944)
9	114087378	114098745	MYOC	9	101427715	136477060	Palmitoleic acid content QTL (156945)
9	114087378	114098745	MYOC	9	101427715	136477060	Body weight QTL (29704)
9	114087378	114098745	MYOC	9	101427715	136477060	Carcass weight (hot) QTL (29705)
9	114087378	114098745	MYOC	9	101427715	136477060	Carcass length QTL (29706)
8	74595688	74607409	FGB	8	74488932	74815400	Saturated fatty acid content QTL (6434)
8	74595688	74607409	FGB	8	73759822	74630401	Loin muscle area QTL (21393)
8	74595688	74607409	FGB	8	67361065	82596201	Age at puberty QTL (589)
8	74595688	74607409	FGB	8	67687532	104795971	Toll-like receptor 9 level QTL (17620)
8	74595688	74607409	FGB	8	67687532	116984080	Gadoleic acid content QTL (156882)
8	74595688	74607409	FGB	8	67687532	104795971	Fat to meat ratio QTL (5705)
8	74595688	74607409	FGB	8	67687532	104795971	Estimated carcass lean content QTL (5707)
8	74595688	74607409	FGB	8	68558112	80528576	CD4-positive leukocyte percentage QTL (17844)
8	74595688	74607409	FGB	8	68558112	80528576	CD4-positive/CD8-positive leukocyte ratio QTL (17845)
8	74595688	74607409	FGB	8	0	90104947	Muscle moisture percentage QTL (38096)
8	74595688	74607409	FGB	8	2720560	104795971	Loin muscle area QTL (5704)
8	74595688	74607409	FGB	8	2720560	104795971	Nonfunctional nipples QTL (7477)
8	74595688	74607409	FGB	8	2720560	137660336	Litter size QTL (24282)
8	74595688	74607409	FGB	8	3699961	90540236	Body weight QTL (21253)
8	74595688	74607409	FGB	8	10882240	87057920	Body weight QTL (21254)
8	74595688	74607409	FGB	8	12079286	131675104	Loin muscle area QTL (38095)
8	74595688	74607409	FGB	8	14908668	95110777	Backfat at rump QTL (21255)
8	74595688	74607409	FGB	8	17411584	76175680	Feet weight QTL (439)
8	74595688	74607409	FGB	8	18826275	78134483	Intestinal fat weight QTL (21257)
8	74595688	74607409	FGB	8	22635059	163015955	Melanoma susceptibility QTL (7579)
8	74595688	74607409	FGB	8	24158572	118507593	Abdominal fat weight QTL (21252)
8	74595688	74607409	FGB	8	27423244	131675104	Lauric acid content QTL (156942)
8	74595688	74607409	FGB	8	27423244	90104947	Body weight QTL (29700)
8	74595688	74607409	FGB	8	27423244	104795971	Alkaline phosphatase activity QTL (15105)
8	74595688	74607409	FGB	8	50058304	89234368	Ham weight QTL (391)
8	74595688	74607409	FGB	8	50058304	83793248	Belly weight QTL (421)
8	74595688	74607409	FGB	8	50384771	80528576	Body weight QTL (29699)
8	74595688	74607409	FGB	8	50384771	90104947	Platelet count QTL (15052)
8	74595688	74607409	FGB	8	57131760	90104947	Hemoglobin QTL (4277)
8	74595688	74607409	FGB	8	57131760	104795971	Stearic acid content QTL (156879)
8	74595688	74607409	FGB	8	57131760	80528576	Red blood cell count QTL (15053)
8	74595688	74607409	FGB	8	57131760	104795971	Glucose level QTL (15106)
8	74595688	74607409	FGB	8	57675872	116439968	Uterine capacity QTL (523)
8	74595688	74607409	FGB	8	59852320	113175296	Head weight QTL (438)
8	74595688	74607409	FGB	8	61049366	80528576	Teat number QTL (4253)
8	74595688	74607409	FGB	8	61049366	104795971	Teat number QTL (1100)
8	74595688	74607409	FGB	8	63334636	87166742	Bilirubin level QTL (6374)
8	74595688	74607409	FGB	8	64531683	116984080	Corpus luteum number QTL (492)
8	74595688	74607409	FGB	8	65728729	113610585	Temperature 40 minutes post mortem (loin) QTL (3999)
8	74595688	74607409	FGB	8	65728729	87166742	Loin muscle area QTL (3264)
8	74595688	74607409	FGB	8	65728729	122207555	Palmitic acid content QTL (469)
8	74595688	74607409	FGB	8	65728729	122207555	Palmitoleic acid content QTL (470)
8	74595688	74607409	FGB	8	65728729	122207555	Average chain length QTL (471)
8	74595688	74607409	FGB	8	65728729	87166742	Empty body lipid content QTL (16930)
8	74595688	74607409	FGB	8	72029546	146094072	pH 24 hr post mortem (ham) QTL (18040)
6	100494652	100655708	ARHGAP28	6	100537886	100537890	Thoracolumbar vertebra number QTL (64634)
6	100494652	100655708	ARHGAP28	6	100537886	100537890	Lumbar vertebra number QTL (64694)
6	100494652	100655708	ARHGAP28	6	100620597	100620601	Cholesterol level QTL (56016)
6	100494652	100655708	ARHGAP28	6	71156276	103445678	Marbling QTL (3239)
6	100494652	100655708	ARHGAP28	6	71156276	103445678	Muscle fat content QTL (3240)
6	100494652	100655708	ARHGAP28	6	71156276	103445678	Ham weight QTL (3241)
6	100494652	100655708	ARHGAP28	6	71156276	103445678	Backfat at tenth rib QTL (3242)
6	100494652	100655708	ARHGAP28	6	71156276	103445678	Backfat at last lumbar QTL (3243)
6	100494652	100655708	ARHGAP28	6	71156276	103445678	Empty body lipid content QTL (3646)
6	100494652	100655708	ARHGAP28	6	71156276	103445678	Fat weight (total) QTL (3647)
6	100494652	100655708	ARHGAP28	6	71156276	103445678	Loin muscle area QTL (3648)
6	100494652	100655708	ARHGAP28	6	71156276	103445678	Loin muscle area QTL (3190)
6	100494652	100655708	ARHGAP28	6	71156276	103445678	Loin muscle area QTL (3191)
6	100494652	100655708	ARHGAP28	6	71156276	103445678	Estimated carcass lean content QTL (3192)
6	100494652	100655708	ARHGAP28	6	71156276	103445678	Empty body protein content QTL (3193)
6	100494652	100655708	ARHGAP28	6	71156276	103445678	Backfat at last rib QTL (3194)
6	100494652	100655708	ARHGAP28	6	84567483	129499297	Loin muscle area QTL (4168)
6	100494652	100655708	ARHGAP28	6	85763386	133001586	Shoulder meat weight QTL (2870)
6	100494652	100655708	ARHGAP28	6	86275917	105068691	Loin muscle depth QTL (673)
6	100494652	100655708	ARHGAP28	6	86617603	111133631	Teat number QTL (17547)
6	100494652	100655708	ARHGAP28	6	87130134	127961706	Smell intensity QTL (164)
6	100494652	100655708	ARHGAP28	6	88838568	105922908	Loin muscle area QTL (674)
6	100494652	100655708	ARHGAP28	6	89863628	103445678	Average backfat thickness QTL (2865)
6	100494652	100655708	ARHGAP28	6	89863628	103445678	Loin weight QTL (2866)
6	100494652	100655708	ARHGAP28	6	89863628	103445678	Ham weight QTL (2867)
6	100494652	100655708	ARHGAP28	6	89863628	103445678	Ham meat weight QTL (2868)
6	100494652	100655708	ARHGAP28	6	89863628	132574478	Loin muscle area QTL (152)
6	100494652	100655708	ARHGAP28	6	89863628	132574478	Loin muscle area QTL (153)
6	100494652	100655708	ARHGAP28	6	90547002	105922908	Muscle moisture percentage QTL (21706)
6	100494652	100655708	ARHGAP28	6	92853387	127961706	Hemoglobin QTL (15050)
6	100494652	100655708	ARHGAP28	6	92853387	127961706	Hematocrit QTL (15051)
6	100494652	100655708	ARHGAP28	6	92853387	103445678	Fat area percentage in carcass QTL (18628)
6	100494652	100655708	ARHGAP28	6	92853387	103445678	Backfat at tenth rib QTL (16912)
6	100494652	100655708	ARHGAP28	6	92853387	103445678	Backfat at tenth rib QTL (16913)
6	100494652	100655708	ARHGAP28	6	92853387	103445678	Backfat at last rib QTL (16914)
6	100494652	100655708	ARHGAP28	6	92853387	103445678	Backfat at tenth rib QTL (16915)
6	100494652	100655708	ARHGAP28	6	92853387	103445678	Backfat at last rib QTL (16916)
6	100494652	100655708	ARHGAP28	6	92853387	103445678	Backfat at last rib QTL (16917)
6	100494652	100655708	ARHGAP28	6	92853387	103445678	Backfat at last rib QTL (16918)
6	100494652	100655708	ARHGAP28	6	92853387	103445678	Backfat at last rib QTL (16919)
6	100494652	100655708	ARHGAP28	6	92853387	103445678	Backfat at first rib QTL (21370)
6	100494652	100655708	ARHGAP28	6	92853387	103445678	Backfat at tenth rib QTL (21371)
6	100494652	100655708	ARHGAP28	6	92853387	103445678	Carcass length QTL (21372)
6	100494652	100655708	ARHGAP28	6	92853387	103445678	Loin weight QTL (21373)
6	100494652	100655708	ARHGAP28	6	92853387	103445678	Backfat at last lumbar QTL (21374)
6	100494652	100655708	ARHGAP28	6	94305556	127961706	Intramuscular fat content QTL (3862)
6	100494652	100655708	ARHGAP28	6	94561821	127961706	Oleic acid content QTL (15879)
6	100494652	100655708	ARHGAP28	6	94647243	100883027	Belly weight QTL (4959)
6	100494652	100655708	ARHGAP28	6	94647243	101737244	Loin muscle depth QTL (4961)
6	100494652	100655708	ARHGAP28	6	96184834	100883027	Backfat at first rib QTL (4955)
6	100494652	100655708	ARHGAP28	6	96184834	101737244	Loin muscle area QTL (4960)
6	100494652	100655708	ARHGAP28	6	97807846	102506040	Intramuscular fat content QTL (4958)
6	100494652	100655708	ARHGAP28	6	99089172	127961706	skatole, laboratory QTL (4214)
6	100494652	100655708	ARHGAP28	6	99089172	127961706	skatole, sensory panel QTL (4218)
6	100494652	100655708	ARHGAP28	6	99089172	127961706	Muscle moisture percentage QTL (12057)
6	100494652	100655708	ARHGAP28	6	99089172	127961706	muscle protein percentage QTL (12058)
6	100494652	100655708	ARHGAP28	6	99089172	127961706	Intramuscular fat content QTL (12059)
6	100494652	100655708	ARHGAP28	6	99089172	127961706	Cholesterol level in meat QTL (12060)
6	100494652	100655708	ARHGAP28	6	99089172	127961706	Flavor score QTL (12061)
6	100494652	100655708	ARHGAP28	6	99089172	127961706	Age at puberty QTL (8820)
6	100494652	100655708	ARHGAP28	6	99089172	127961706	Red blood cell count QTL (15046)
6	100494652	100655708	ARHGAP28	6	100028810	127022067	Average daily gain QTL (16851)
6	100494652	100655708	ARHGAP28	6	100626762	101335762	Teat number QTL (4573)
6	100494652	100655708	ARHGAP28	6	0	130695201	Intramuscular fat content QTL (145)
6	100494652	100655708	ARHGAP28	6	6235784	127961706	Marbling QTL (38089)
6	100494652	100655708	ARHGAP28	6	12044459	134966286	Body weight QTL (5201)
6	100494652	100655708	ARHGAP28	6	35450005	137870623	Alkaline phosphatase activity QTL (15097)
6	100494652	100655708	ARHGAP28	6	35450005	127961706	Loin fat percentage QTL (38090)
6	100494652	100655708	ARHGAP28	6	37585548	120444597	Lactate dehydrogenase level QTL (15099)
6	100494652	100655708	ARHGAP28	6	38610608	119675801	Carcass length QTL (3873)
6	100494652	100655708	ARHGAP28	6	40233620	182289907	Teat number QTL (5226)
6	100494652	100655708	ARHGAP28	6	50398803	137870623	Shear force QTL (38091)
6	100494652	100655708	ARHGAP28	6	55524105	132574478	Average backfat thickness QTL (148)
6	100494652	100655708	ARHGAP28	6	55524105	132574478	Average backfat thickness QTL (149)
6	100494652	100655708	ARHGAP28	6	55524105	132574478	Intramuscular fat content QTL (150)
6	100494652	100655708	ARHGAP28	6	55524105	132574478	Intramuscular fat content QTL (151)
6	100494652	100655708	ARHGAP28	6	59368081	124288573	Backfat between 3rd and 4th last ribs QTL (4167)
6	100494652	100655708	ARHGAP28	6	61759889	106777125	Body weight QTL (183)
6	100494652	100655708	ARHGAP28	6	61759889	114806764	Body weight QTL (184)
6	100494652	100655708	ARHGAP28	6	61930732	126424116	Intramuscular fat content QTL (4169)
6	100494652	100655708	ARHGAP28	6	65347600	127961706	subjective boar flavor in lean QTL (4219)
6	100494652	100655708	ARHGAP28	6	65347600	127961706	Body weight QTL (29696)
6	100494652	100655708	ARHGAP28	6	65347600	127961706	Carcass weight (hot) QTL (29697)
6	100494652	100655708	ARHGAP28	6	87130134	137870623	Intramuscular fat content QTL (314)
4	90793350	90805218	CRP	4	67953692	99931900	Loin muscle area QTL (672)
4	90793350	90805218	CRP	4	69552602	102729993	Average daily gain QTL (456)
4	90793350	90805218	CRP	4	71151512	105727950	Water holding capacity QTL (3847)
4	90793350	90805218	CRP	4	71950968	92936667	Loin muscle area QTL (528)
4	90793350	90805218	CRP	4	71950968	119918280	Capric acid content QTL (156870)
4	90793350	90805218	CRP	4	71950968	119918280	Stearic acid content QTL (156926)
4	90793350	90805218	CRP	4	72950287	101231014	Diameter of type IIb muscle fibers QTL (2807)
4	90793350	90805218	CRP	4	72950287	101231014	Number of muscle fibers per unit area QTL (2808)
4	90793350	90805218	CRP	4	72950287	101231014	Diameter of muscle fibers QTL (2809)
4	90793350	90805218	CRP	4	72950287	101231014	Diameter of type IIb muscle fibers QTL (2810)
4	90793350	90805218	CRP	4	72950287	90938029	Average backfat thickness QTL (527)
4	90793350	90805218	CRP	4	74349333	105727950	Margaric acid content QTL (158)
4	90793350	90805218	CRP	4	74349333	105727950	subjective pork odor QTL (4207)
4	90793350	90805218	CRP	4	76947563	111923728	Meat color-a QTL (294)
4	90793350	90805218	CRP	4	79245996	130011401	Nonfunctional nipples QTL (7473)
4	90793350	90805218	CRP	4	79245996	119918280	Dressing percentage QTL (5975)
4	90793350	90805218	CRP	4	79245996	119918280	Drip loss QTL (6003)
4	90793350	90805218	CRP	4	79245996	119918280	Hemolytic complement activity (alternative pathway) QTL (9595)
4	90793350	90805218	CRP	4	79245996	119918280	Hemolytic complement activity (classical pathway) QTL (9602)
4	90793350	90805218	CRP	4	79245996	119918280	Hemolytic complement activity (classical pathway) QTL (9603)
4	90793350	90805218	CRP	4	79245996	119918280	Hemolytic complement activity (classical pathway) QTL (9604)
4	90793350	90805218	CRP	4	79245996	119918280	Hemolytic complement activity (classical pathway) QTL (9605)
4	90793350	90805218	CRP	4	79245996	119918280	Hemolytic complement activity (classical pathway) QTL (9606)
4	90793350	90805218	CRP	4	79245996	119918280	Hemolytic complement activity (classical pathway) QTL (9607)
4	90793350	90805218	CRP	4	79245996	119918280	C3c concentration QTL (9617)
4	90793350	90805218	CRP	4	79245996	102729993	Oleic acid content QTL (15875)
4	90793350	90805218	CRP	4	79245996	120917599	Carcass length QTL (460)
4	90793350	90805218	CRP	4	79945520	94935305	Loin and neck meat weight QTL (816)
4	90793350	90805218	CRP	4	80045451	113622570	Palmitic acid content QTL (15876)
4	90793350	90805218	CRP	4	80445179	130011401	Carcass weight (cold) QTL (3804)
4	90793350	90805218	CRP	4	80445179	107826520	Average daily gain QTL (49)
4	90793350	90805218	CRP	4	80445179	119918280	Loin muscle area QTL (51)
4	90793350	90805218	CRP	4	80844907	114222161	Japanese color scale QTL (4288)
4	90793350	90805218	CRP	4	80944839	99931900	Average backfat thickness QTL (676)
4	90793350	90805218	CRP	4	81744294	118819029	Skin thickness QTL (31810)
4	90793350	90805218	CRP	4	82643681	104129039	Meat color L* QTL (4898)
4	90793350	90805218	CRP	4	82943477	102729993	Carcass weight (hot) QTL (16864)
4	90793350	90805218	CRP	4	85641638	108226247	Adipocyte diameter QTL (18020)
4	90793350	90805218	CRP	4	85941434	99232376	Meat color a* QTL (4899)
4	90793350	90805218	CRP	4	85941434	100831287	Hematin pigmentation QTL (4900)
4	90793350	90805218	CRP	4	89039322	115121548	pH 24 hr post mortem (ham) QTL (4897)
4	90793350	90805218	CRP	4	0	119918280	Average daily gain QTL (3757)
4	90793350	90805218	CRP	4	0	119918280	Average daily gain QTL (3758)
4	90793350	90805218	CRP	4	0	119918280	Average backfat thickness QTL (3759)
4	90793350	90805218	CRP	4	0	119918280	Average daily gain QTL (3771)
4	90793350	90805218	CRP	4	7994552	119918280	Drip loss QTL (38084)
4	90793350	90805218	CRP	4	7994552	119918280	Palmitoleic acid content QTL (156925)
4	90793350	90805218	CRP	4	7994552	119918280	Oleic acid content QTL (156927)
4	90793350	90805218	CRP	4	7994552	119918280	Linoleic acid content QTL (156928)
4	90793350	90805218	CRP	4	7994552	119918280	Monounsaturated fatty acid content QTL (156929)
4	90793350	90805218	CRP	4	14989785	113922366	Small intestine length QTL (253)
4	90793350	90805218	CRP	4	26981613	124914875	Average daily gain QTL (245)
4	90793350	90805218	CRP	4	26981613	119218756	Backfat at mid-back QTL (5243)
4	90793350	90805218	CRP	4	27081544	105727950	Average daily gain QTL (370)
4	90793350	90805218	CRP	4	27081544	119918280	Marbling QTL (38082)
4	90793350	90805218	CRP	4	28680455	104928495	Ham weight QTL (4895)
4	90793350	90805218	CRP	4	33177390	110724545	Body weight QTL (5235)
4	90793350	90805218	CRP	4	33277322	121117462	Body weight QTL (21227)
4	90793350	90805218	CRP	4	39972760	91937348	Average daily gain QTL (3091)
4	90793350	90805218	CRP	4	41771534	102729993	Body weight QTL (369)
4	90793350	90805218	CRP	4	43970036	100631423	Body weight QTL (21224)
4	90793350	90805218	CRP	4	44869423	91337756	Ham weight QTL (4896)
4	90793350	90805218	CRP	4	45968674	91937348	Belly weight QTL (409)
4	90793350	90805218	CRP	4	47767448	105727950	Average daily gain QTL (458)
4	90793350	90805218	CRP	4	48287094	93646183	Fat-cuts percentage QTL (633)
4	90793350	90805218	CRP	4	48287094	93646183	Body weight QTL (634)
4	90793350	90805218	CRP	4	48287094	93646183	Carcass fat-free weight QTL (635)
4	90793350	90805218	CRP	4	48287094	93646183	Age at slaughter QTL (638)
4	90793350	90805218	CRP	4	48966631	102729993	Average backfat thickness QTL (371)
4	90793350	90805218	CRP	4	51664792	100631423	Body weight QTL (5200)
4	90793350	90805218	CRP	4	53963226	98932581	Body weight QTL (175)
4	90793350	90805218	CRP	4	55861932	130011401	Intramuscular fat content QTL (3871)
4	90793350	90805218	CRP	4	56961183	97933262	Average daily gain QTL (179)
4	90793350	90805218	CRP	4	62257573	105727950	Subacid smell QTL (160)
4	90793350	90805218	CRP	4	62257573	119918280	Average backfat thickness QTL (162)
4	90793350	90805218	CRP	4	62257573	130011401	Shear force at first peak QTL (3933)
4	90793350	90805218	CRP	4	62257573	130011401	Total shear work QTL (3934)
4	90793350	90805218	CRP	4	62657301	97833330	Average daily gain QTL (17562)
4	90793350	90805218	CRP	4	65855122	90938029	Body weight QTL (4892)
3	107439813	107508926	SPAST	3	107378485	107481230	Lean meat percentage QTL (751)
3	107439813	107508926	SPAST	3	68222480	115690532	Ham fat thickness QTL (3935)
3	107439813	107508926	SPAST	3	74284418	115690532	Base excess QTL (6343)
3	107439813	107508926	SPAST	3	74284418	115690532	Creatinine level QTL (6367)
3	107439813	107508926	SPAST	3	74284418	115690532	Sodium level QTL (6387)
3	107439813	107508926	SPAST	3	75003631	111991723	Teat number QTL (8797)
3	107439813	107508926	SPAST	3	75003631	111991723	Teat number QTL (8798)
3	107439813	107508926	SPAST	3	84867122	124218342	Intestinal fat weight QTL (21221)
3	107439813	107508926	SPAST	3	93086698	115690532	rhinitis QTL (21315)
3	107439813	107508926	SPAST	3	96785507	112608191	Average backfat thickness QTL (7530)
3	107439813	107508926	SPAST	3	99045890	113635638	Backfat at mid-back QTL (17791)
3	107439813	107508926	SPAST	3	99456869	115690532	Teat number QTL (4250)
3	107439813	107508926	SPAST	3	99456869	115690532	Nonfunctional nipples QTL (4256)
3	107439813	107508926	SPAST	3	99456869	132848897	Dressing percentage QTL (877)
3	107439813	107508926	SPAST	3	105220847	111796508	Thawing loss QTL (21608)
3	107439813	107508926	SPAST	3	105220847	111796508	Shear force QTL (21607)
3	107439813	107508926	SPAST	3	105220847	111796508	pH 24 hr post mortem (ham) QTL (21604)
3	107439813	107508926	SPAST	3	105220847	111796508	pH 24 hr post-mortem (loin) QTL (21605)
3	107439813	107508926	SPAST	3	105220847	111796508	pH 24 hr post-mortem (loin) QTL (21606)
3	107439813	107508926	SPAST	3	105220847	111796508	pH 24 hr post mortem (ham) QTL (21603)
3	107439813	107508926	SPAST	3	105220847	111796508	45 min-24 h pH decline QTL (21600)
3	107439813	107508926	SPAST	3	105220847	111796508	pH 24 hr post mortem (ham) QTL (21601)
3	107439813	107508926	SPAST	3	105220847	111796508	pH 24 hr post mortem (ham) QTL (21602)
3	107439813	107508926	SPAST	3	105220847	111796508	Conductivity 24 hours postmortem (ham) QTL (21598)
3	107439813	107508926	SPAST	3	105220847	111796508	45 min-24 h pH decline QTL (21599)
3	107439813	107508926	SPAST	3	105220847	111796508	Drip loss QTL (21596)
3	107439813	107508926	SPAST	3	105220847	111796508	Conductivity 24 hours post-mortem QTL (21597)
3	107439813	107508926	SPAST	3	105220847	111796508	Drip loss QTL (21595)
3	107439813	107508926	SPAST	3	106443509	122677171	muscle protein percentage QTL (5545)
3	107439813	107508926	SPAST	3	0	118772873	Teat number QTL (5224)
3	107439813	107508926	SPAST	3	0	132848897	Loin muscle area QTL (38077)
3	107439813	107508926	SPAST	3	0	132848897	Shear force QTL (38078)
3	107439813	107508926	SPAST	3	0	132848897	Meat color b* QTL (38080)
3	107439813	107508926	SPAST	3	0	132848897	Meat color chroma QTL (38081)
3	107439813	107508926	SPAST	3	0	112608191	Linolenic acid content QTL (156924)
3	107439813	107508926	SPAST	3	2979596	132951641	Body weight QTL (5234)
3	107439813	107508926	SPAST	3	12740342	132848897	Cooking loss QTL (38079)
3	107439813	107508926	SPAST	3	26302643	121752469	pH 45 minutes post mortem QTL (3227)
3	107439813	107508926	SPAST	3	66578565	115690532	Fat protein content QTL (18011)
16	26020628	26084652	C6	16	26030168	26030172	Meat color a* QTL (257864)
16	26020628	26084652	C6	16	0	29678876	Carcass weight (hot) QTL (16900)
16	26020628	26084652	C6	16	0	40229459	Toll-like receptor 9 level QTL (17627)
16	26020628	26084652	C6	16	0	40229459	HDL/LDL ratio QTL (17727)
16	26020628	26084652	C6	16	0	40229459	Feed conversion ratio QTL (5732)
16	26020628	26084652	C6	16	0	40229459	Daily feed intake QTL (5953)
16	26020628	26084652	C6	16	0	40229459	backfat above muscle dorsi QTL (5994)
16	26020628	26084652	C6	16	0	40229459	Shoulder subcutaneous fat thickness QTL (5995)
16	26020628	26084652	C6	16	0	40229459	Belly meat content QTL (5996)
16	26020628	26084652	C6	16	0	40229459	Estimated carcass lean content QTL (5997)
16	26020628	26084652	C6	16	0	40229459	Subcutanous fat area QTL (5999)
16	26020628	26084652	C6	16	0	40229459	Cooking loss QTL (6014)
16	26020628	26084652	C6	16	0	40229459	Shear force QTL (6015)
16	26020628	26084652	C6	16	0	29678876	Carcass weight (hot) QTL (16874)
16	26020628	26084652	C6	16	0	40229459	C3c concentration QTL (9633)
16	26020628	26084652	C6	16	0	40229459	C3c concentration QTL (9634)
16	26020628	26084652	C6	16	0	40229459	Conductivity 24 hours postmortem (ham) QTL (3926)
16	26020628	26084652	C6	16	0	40229459	Conductivity 24 hours postmortem (ham) QTL (3927)
16	26020628	26084652	C6	16	0	40229459	Conductivity 24 hours postmortem (ham) QTL (3928)
16	26020628	26084652	C6	16	12952342	31994858	Shear force QTL (17812)
16	26020628	26084652	C6	16	12952342	31308641	Ear weight QTL (8877)
16	26020628	26084652	C6	16	12952342	31308641	Ear weight QTL (8878)
16	26020628	26084652	C6	16	12952342	31308641	Ear area QTL (8879)
16	26020628	26084652	C6	16	12952342	31308641	Ear area QTL (8880)
16	26020628	26084652	C6	16	20586504	32080635	Hemoglobin QTL (12309)
16	26020628	26084652	C6	16	20586504	32080635	CSFV antibody level QTL (37546)
16	26020628	26084652	C6	16	20843835	47777844	Loin fat percentage QTL (38070)
16	26020628	26084652	C6	16	20843835	47777844	Myristic acid content QTL (156908)
16	26020628	26084652	C6	16	20843835	47777844	Arachidic acid content QTL (156909)
16	26020628	26084652	C6	16	20843835	38428140	Loin muscle area QTL (21423)
16	26020628	26084652	C6	16	20843835	47777844	Lauric acid content QTL (156963)
16	26020628	26084652	C6	16	20843835	47777844	Arachidonic acid content QTL (156968)
16	26020628	26084652	C6	16	20843835	47777844	cis-9-Heptadecenoic acid content QTL (156965)
16	26020628	26084652	C6	16	20843835	28477997	pH 45 minutes post mortem QTL (1185)
16	26020628	26084652	C6	16	20843835	47777844	Total body fat tissue linear QTL (3659)
16	26020628	26084652	C6	16	20843835	47777844	Backfat at last rib QTL (3212)
16	26020628	26084652	C6	16	20843835	51466260	Teat number QTL (8812)
16	26020628	26084652	C6	16	23674479	33195737	Nonfunctional nipples QTL (4257)
16	26020628	26084652	C6	16	0	73939860	Meat color chroma QTL (38117)
16	26020628	26084652	C6	16	0	72052764	Actinobacillus pleuropneumoniae susceptibility QTL (37571)
16	26020628	26084652	C6	16	0	75912733	Change in Mycoplasma hyopneumoniae antibody titer QTL (12328)
16	26020628	26084652	C6	16	0	73939860	Body weight QTL (5198)
16	26020628	26084652	C6	16	0	73596751	Teat number QTL (5228)
16	26020628	26084652	C6	16	8406155	74111414	Front feet conformation QTL (17644)
16	26020628	26084652	C6	16	12952342	79429594	Meat color b* QTL (38071)
16	26020628	26084652	C6	16	12952342	79429594	Cooking loss QTL (38115)
16	26020628	26084652	C6	16	12952342	79429594	Meat color a* QTL (38116)
16	26020628	26084652	C6	16	12952342	73939860	Polyunsaturated fatty acid content QTL (156970)
16	26020628	26084652	C6	16	12952342	73939860	Monounsaturated fatty acid content QTL (156969)
16	26020628	26084652	C6	16	12952342	73939860	Oleic acid content QTL (156966)
16	26020628	26084652	C6	16	12952342	73939860	Linoleic acid content QTL (156967)
16	26020628	26084652	C6	16	20843835	79429594	Loin muscle area QTL (38114)
16	25846860	25903980	C7	16	0	29678876	Carcass weight (hot) QTL (16900)
16	25846860	25903980	C7	16	0	40229459	Toll-like receptor 9 level QTL (17627)
16	25846860	25903980	C7	16	0	40229459	HDL/LDL ratio QTL (17727)
16	25846860	25903980	C7	16	0	40229459	Feed conversion ratio QTL (5732)
16	25846860	25903980	C7	16	0	40229459	Daily feed intake QTL (5953)
16	25846860	25903980	C7	16	0	40229459	backfat above muscle dorsi QTL (5994)
16	25846860	25903980	C7	16	0	40229459	Shoulder subcutaneous fat thickness QTL (5995)
16	25846860	25903980	C7	16	0	40229459	Belly meat content QTL (5996)
16	25846860	25903980	C7	16	0	40229459	Estimated carcass lean content QTL (5997)
16	25846860	25903980	C7	16	0	40229459	Subcutanous fat area QTL (5999)
16	25846860	25903980	C7	16	0	40229459	Cooking loss QTL (6014)
16	25846860	25903980	C7	16	0	40229459	Shear force QTL (6015)
16	25846860	25903980	C7	16	0	29678876	Carcass weight (hot) QTL (16874)
16	25846860	25903980	C7	16	0	40229459	C3c concentration QTL (9633)
16	25846860	25903980	C7	16	0	40229459	C3c concentration QTL (9634)
16	25846860	25903980	C7	16	0	40229459	Conductivity 24 hours postmortem (ham) QTL (3926)
16	25846860	25903980	C7	16	0	40229459	Conductivity 24 hours postmortem (ham) QTL (3927)
16	25846860	25903980	C7	16	0	40229459	Conductivity 24 hours postmortem (ham) QTL (3928)
16	25846860	25903980	C7	16	12952342	31994858	Shear force QTL (17812)
16	25846860	25903980	C7	16	12952342	31308641	Ear weight QTL (8877)
16	25846860	25903980	C7	16	12952342	31308641	Ear weight QTL (8878)
16	25846860	25903980	C7	16	12952342	31308641	Ear area QTL (8879)
16	25846860	25903980	C7	16	12952342	31308641	Ear area QTL (8880)
16	25846860	25903980	C7	16	20586504	32080635	Hemoglobin QTL (12309)
16	25846860	25903980	C7	16	20586504	32080635	CSFV antibody level QTL (37546)
16	25846860	25903980	C7	16	20843835	47777844	Loin fat percentage QTL (38070)
16	25846860	25903980	C7	16	20843835	47777844	Myristic acid content QTL (156908)
16	25846860	25903980	C7	16	20843835	47777844	Arachidic acid content QTL (156909)
16	25846860	25903980	C7	16	20843835	38428140	Loin muscle area QTL (21423)
16	25846860	25903980	C7	16	20843835	47777844	Lauric acid content QTL (156963)
16	25846860	25903980	C7	16	20843835	47777844	Arachidonic acid content QTL (156968)
16	25846860	25903980	C7	16	20843835	47777844	cis-9-Heptadecenoic acid content QTL (156965)
16	25846860	25903980	C7	16	20843835	28477997	pH 45 minutes post mortem QTL (1185)
16	25846860	25903980	C7	16	20843835	47777844	Total body fat tissue linear QTL (3659)
16	25846860	25903980	C7	16	20843835	47777844	Backfat at last rib QTL (3212)
16	25846860	25903980	C7	16	20843835	51466260	Teat number QTL (8812)
16	25846860	25903980	C7	16	23674479	33195737	Nonfunctional nipples QTL (4257)
16	25846860	25903980	C7	16	0	73939860	Meat color chroma QTL (38117)
16	25846860	25903980	C7	16	0	72052764	Actinobacillus pleuropneumoniae susceptibility QTL (37571)
16	25846860	25903980	C7	16	0	75912733	Change in Mycoplasma hyopneumoniae antibody titer QTL (12328)
16	25846860	25903980	C7	16	0	73939860	Body weight QTL (5198)
16	25846860	25903980	C7	16	0	73596751	Teat number QTL (5228)
16	25846860	25903980	C7	16	8406155	74111414	Front feet conformation QTL (17644)
16	25846860	25903980	C7	16	12952342	79429594	Meat color b* QTL (38071)
16	25846860	25903980	C7	16	12952342	79429594	Cooking loss QTL (38115)
16	25846860	25903980	C7	16	12952342	79429594	Meat color a* QTL (38116)
16	25846860	25903980	C7	16	12952342	73939860	Polyunsaturated fatty acid content QTL (156970)
16	25846860	25903980	C7	16	12952342	73939860	Monounsaturated fatty acid content QTL (156969)
16	25846860	25903980	C7	16	12952342	73939860	Oleic acid content QTL (156966)
16	25846860	25903980	C7	16	12952342	73939860	Linoleic acid content QTL (156967)
16	25846860	25903980	C7	16	20843835	79429594	Loin muscle area QTL (38114)
17	41393818	41429551	LBP	17	41212230	41611523	Post-stress ACTH level QTL (488)
17	41393818	41429551	LBP	17	36918199	41500245	CSFV antibody level QTL (37547)
17	41393818	41429551	LBP	17	36918199	41500245	Hemoglobin QTL (15064)
17	41393818	41429551	LBP	17	0	65981462	Body weight (weaning) QTL (5231)
17	41393818	41429551	LBP	17	2029191	60875754	Actinobacillus pleuropneumoniae susceptibility QTL (37564)
17	41393818	41429551	LBP	17	2683769	61530332	Actinobacillus pleuropneumoniae susceptibility QTL (37575)
17	41393818	41429551	LBP	17	16953570	65981462	Teat number QTL (5229)
17	41393818	41429551	LBP	17	17608148	41500245	Ear weight QTL (8881)
17	41393818	41429551	LBP	17	17608148	41500245	Ear weight QTL (8882)
17	41393818	41429551	LBP	17	20946496	41500245	Eosinophil number QTL (7523)
17	41393818	41429551	LBP	17	20946496	41500245	Potassium level QTL (6381)
17	41393818	41429551	LBP	17	20946496	41500245	Eosinophil number QTL (5489)
17	41393818	41429551	LBP	17	26575866	41500245	muscle protein percentage QTL (3298)
17	41393818	41429551	LBP	17	31812490	61530332	Haptoglobin concentration QTL (9657)
17	41393818	41429551	LBP	17	31812490	61530332	Triglyceride level QTL (17728)
17	41393818	41429551	LBP	17	32316515	62034357	Interferon-gamma level QTL (12344)
17	41393818	41429551	LBP	17	38030981	63494066	Backfat at last rib QTL (16842)
17	41393818	41429551	LBP	17	38030981	50337048	Adipocyte diameter QTL (18026)
17	41393818	41429551	LBP	17	38685559	63494066	Carcass length QTL (1186)
17	41393818	41429551	LBP	17	38685559	63494066	Backfat at last rib QTL (1191)
17	41393818	41429551	LBP	17	38685559	63494066	Fat-cuts percentage QTL (1192)
17	44006840	44013508	EMILIN3	17	0	65981462	Body weight (weaning) QTL (5231)
17	44006840	44013508	EMILIN3	17	2029191	60875754	Actinobacillus pleuropneumoniae susceptibility QTL (37564)
17	44006840	44013508	EMILIN3	17	2683769	61530332	Actinobacillus pleuropneumoniae susceptibility QTL (37575)
17	44006840	44013508	EMILIN3	17	16953570	65981462	Teat number QTL (5229)
17	44006840	44013508	EMILIN3	17	31812490	61530332	Haptoglobin concentration QTL (9657)
17	44006840	44013508	EMILIN3	17	31812490	61530332	Triglyceride level QTL (17728)
17	44006840	44013508	EMILIN3	17	32316515	62034357	Interferon-gamma level QTL (12344)
17	44006840	44013508	EMILIN3	17	38030981	63494066	Backfat at last rib QTL (16842)
17	44006840	44013508	EMILIN3	17	38030981	50337048	Adipocyte diameter QTL (18026)
17	44006840	44013508	EMILIN3	17	38685559	63494066	Carcass length QTL (1186)
17	44006840	44013508	EMILIN3	17	38685559	63494066	Backfat at last rib QTL (1191)
17	44006840	44013508	EMILIN3	17	38685559	63494066	Fat-cuts percentage QTL (1192)
17	44006840	44013508	EMILIN3	17	41500245	61530332	Sarcocystis miescheriana IgG levels QTL (7521)
17	44006840	44013508	EMILIN3	17	41500245	61530332	Lymphocyte number QTL (5471)
17	44006840	44013508	EMILIN3	17	41500245	63494066	45 min-24 h pH decline QTL (3299)
8	135097725	135120887	HPSE	8	2720560	137660336	Litter size QTL (24282)
8	135097725	135120887	HPSE	8	22635059	163015955	Melanoma susceptibility QTL (7579)
8	135097725	135120887	HPSE	8	72029546	146094072	pH 24 hr post mortem (ham) QTL (18040)
8	135097725	135120887	HPSE	8	100551897	138966204	Litter size QTL (684)
8	135097725	135120887	HPSE	8	100551897	138966204	Total number born alive QTL (685)
8	135097725	135120887	HPSE	8	107734176	138966204	Off-flavor score QTL (21394)
8	135097725	135120887	HPSE	8	107734176	138966204	Cooking yield QTL (21437)
8	135097725	135120887	HPSE	8	107734176	138966204	Muscle moisture percentage QTL (3265)
8	135097725	135120887	HPSE	8	116984080	137225046	Monocyte number QTL (5492)
8	135097725	135120887	HPSE	8	116984080	137225046	CO2 partial pressure QTL (6328)
8	135097725	135120887	HPSE	8	116984080	137225046	Oxygen saturation QTL (6345)
8	135097725	135120887	HPSE	8	116984080	137225046	Sodium level QTL (6386)
8	135097725	135120887	HPSE	8	120248752	136898579	Age at puberty QTL (591)
8	135097725	135120887	HPSE	8	126233984	149086688	Ovary weight QTL (522)
16	71980475	71989026	GPX3	16	0	73939860	Meat color chroma QTL (38117)
16	71980475	71989026	GPX3	16	0	72052764	Actinobacillus pleuropneumoniae susceptibility QTL (37571)
16	71980475	71989026	GPX3	16	0	75912733	Change in Mycoplasma hyopneumoniae antibody titer QTL (12328)
16	71980475	71989026	GPX3	16	0	73939860	Body weight QTL (5198)
16	71980475	71989026	GPX3	16	0	73596751	Teat number QTL (5228)
16	71980475	71989026	GPX3	16	8406155	74111414	Front feet conformation QTL (17644)
16	71980475	71989026	GPX3	16	12952342	79429594	Meat color b* QTL (38071)
16	71980475	71989026	GPX3	16	12952342	79429594	Cooking loss QTL (38115)
16	71980475	71989026	GPX3	16	12952342	79429594	Meat color a* QTL (38116)
16	71980475	71989026	GPX3	16	12952342	73939860	Polyunsaturated fatty acid content QTL (156970)
16	71980475	71989026	GPX3	16	12952342	73939860	Monounsaturated fatty acid content QTL (156969)
16	71980475	71989026	GPX3	16	12952342	73939860	Oleic acid content QTL (156966)
16	71980475	71989026	GPX3	16	12952342	73939860	Linoleic acid content QTL (156967)
16	71980475	71989026	GPX3	16	20843835	79429594	Loin muscle area QTL (38114)
16	71980475	71989026	GPX3	16	28477997	79429594	Conductivity 24 hours post-mortem QTL (1178)
16	71980475	71989026	GPX3	16	31994858	79429594	Margaric acid content QTL (156964)
16	71980475	71989026	GPX3	16	40229459	79429594	HDL cholesterol QTL (17726)
16	71980475	71989026	GPX3	16	40229459	79429594	Average backfat thickness QTL (5728)
16	71980475	71989026	GPX3	16	40229459	79429594	Shoulder subcutaneous fat thickness QTL (5729)
16	71980475	71989026	GPX3	16	40229459	79429594	backfat above muscle dorsi QTL (5730)
16	71980475	71989026	GPX3	16	40229459	79429594	Dressing percentage QTL (5731)
16	71980475	71989026	GPX3	16	40229459	79429594	Average backfat thickness QTL (5993)
16	71980475	71989026	GPX3	16	40229459	79429594	pH 24 hr post-mortem (loin) QTL (1184)
16	71980475	71989026	GPX3	16	40229459	79429594	Percentage giant fibers QTL (2834)
16	71980475	71989026	GPX3	16	40229459	79429594	C3c concentration QTL (9639)
16	71980475	71989026	GPX3	16	40229459	79429594	C3c concentration QTL (9640)
16	71980475	71989026	GPX3	16	40229459	79429594	Interferon-gamma level QTL (12343)
16	71980475	71989026	GPX3	16	40229459	73939860	Physis score QTL (8951)
16	71980475	71989026	GPX3	16	47777844	79429594	Average daily gain QTL (16858)
16	71980475	71989026	GPX3	16	47777844	73939860	Ratio of ham fat weight to half carcass weight QTL (1286)
16	71980475	71989026	GPX3	16	47777844	79429594	Backfat at tenth rib QTL (3213)
16	71980475	71989026	GPX3	16	47777844	79429594	Body weight QTL (3214)
16	71980475	71989026	GPX3	16	47777844	79429594	Body weight QTL (3215)
16	71980475	71989026	GPX3	16	47777844	79429594	Average daily gain QTL (3216)
16	71980475	71989026	GPX3	16	47777844	79429594	pH 24 hr post-mortem (loin) QTL (3297)
16	71980475	71989026	GPX3	16	47777844	79429594	Fat weight (total) QTL (3316)
16	71980475	71989026	GPX3	16	47777844	79429594	Meat color-L QTL (3828)
16	71980475	71989026	GPX3	16	47777844	73939860	Muscle moisture percentage QTL (21426)
16	71980475	71989026	GPX3	16	47777844	79429594	Backfat at last rib QTL (17813)
16	71980475	71989026	GPX3	16	47777844	73939860	Leptin level QTL (18646)
16	71980475	71989026	GPX3	16	47777844	73939860	Time spent feeding QTL (5912)
16	71980475	71989026	GPX3	16	47777844	73939860	Time spent drinking QTL (5918)
15	68660521	68743663	DPP4	15	67777620	89579421	CD4-positive/CD8-positive leukocyte ratio QTL (17855)
15	68660521	68743663	DPP4	15	0	140412636	Loin muscle area QTL (38111)
15	68660521	68743663	DPP4	15	0	140412636	Loin muscle area QTL (38112)
15	68660521	68743663	DPP4	15	15588852	140412636	Shear force QTL (38113)
15	68660521	68743663	DPP4	15	15588852	135442277	Backfat at tenth rib QTL (5725)
15	68660521	68743663	DPP4	15	18299957	95566444	Corpus luteum number QTL (24286)
15	68660521	68743663	DPP4	15	25303644	102570131	Intestinal fat weight QTL (21271)
15	68660521	68743663	DPP4	15	39085094	91612749	Red blood cell count QTL (5405)
15	68660521	68743663	DPP4	15	39085094	73538717	Loin muscle area QTL (3658)
15	68660521	68743663	DPP4	15	44959154	99971989	Total muscle fiber number QTL (2829)
15	68660521	68743663	DPP4	15	44959154	99971989	Percentage angular fibers QTL (2830)
15	68660521	68743663	DPP4	15	44959154	99971989	Diameter of giant fibers QTL (2831)
15	68660521	68743663	DPP4	15	44959154	99971989	Diameter of type I muscle fibers QTL (2832)
15	68660521	68743663	DPP4	15	44959154	99971989	Diameter of type IIa muscle fibers QTL (2833)
15	68660521	68743663	DPP4	15	44959154	82575733	pH 24 hr post-mortem (loin) QTL (123)
15	68660521	68743663	DPP4	15	44959154	99971989	Meat color OPTO QTL (12094)
15	68660521	68743663	DPP4	15	44959154	99971989	Conductivity 24 hours postmortem (loin) QTL (12095)
15	68660521	68743663	DPP4	15	44959154	99971989	Lean meat percentage QTL (12096)
15	68660521	68743663	DPP4	15	44959154	99971989	Loin muscle area QTL (12097)
15	68660521	68743663	DPP4	15	44959154	135442277	pH for Semimembranosus QTL (5723)
15	68660521	68743663	DPP4	15	44959154	99971989	Average backfat thickness QTL (5724)
15	68660521	68743663	DPP4	15	44959154	99971989	Body weight (weaning) QTL (5952)
15	68660521	68743663	DPP4	15	44959154	99971989	Backfat at tenth rib QTL (5992)
15	68660521	68743663	DPP4	15	44959154	135442277	Nonfunctional nipples QTL (7468)
15	68660521	68743663	DPP4	15	44959154	99971989	pH for Semimembranosus QTL (6013)
15	68660521	68743663	DPP4	15	46314707	140412636	Creatinine level QTL (15081)
15	68660521	68743663	DPP4	15	50833215	72296128	Loin muscle area QTL (21719)
15	68660521	68743663	DPP4	15	50833215	72296128	tenderness score QTL (21720)
15	68660521	68743663	DPP4	15	56470053	135442277	Lean meat percentage QTL (3915)
15	68660521	68743663	DPP4	15	56470053	135442277	Lean meat percentage QTL (3916)
15	68660521	68743663	DPP4	15	56470053	135442277	Backfat at first rib QTL (3975)
15	68660521	68743663	DPP4	15	57272088	76249822	pH 48 hr post-mortem (loin) QTL (2964)
15	68660521	68743663	DPP4	15	57272088	79638703	Drip loss QTL (3014)
15	68660521	68743663	DPP4	15	57272088	79638703	Shear force QTL (3015)
15	68660521	68743663	DPP4	15	57272088	114657140	tenderness score QTL (3827)
15	68660521	68743663	DPP4	15	57272088	72522053	Enterotoxigenic E. coli susceptibility QTL (21835)
15	68660521	68743663	DPP4	15	59870231	114092327	Corpus luteum number QTL (519)
15	68660521	68743663	DPP4	15	60999858	86190540	Shoulder subcutaneous fat thickness QTL (21270)
15	68660521	68743663	DPP4	15	62129485	83592398	Meat color a* QTL (21721)
15	68660521	68743663	DPP4	15	62129485	83592398	Meat color L* QTL (21723)
15	68660521	68743663	DPP4	15	63259112	127760813	pH 24 hr post-mortem (loin) QTL (122)
15	68660521	68743663	DPP4	15	63259112	135442277	pH 24 hr post-mortem (loin) QTL (293)
15	68660521	68743663	DPP4	15	65179477	98051623	Skin thickness QTL (31812)
15	68660521	68743663	DPP4	15	65405403	134425613	Arachidic acid content QTL (156960)
15	68660521	68743663	DPP4	15	65857254	83027584	Intramuscular fat content QTL (4043)
9	97781090	98266969	CACNA2D1	9	98136432	98136436	Intramuscular fat content QTL (125483)
9	97781090	98266969	CACNA2D1	9	68923852	101427715	CO2 partial pressure QTL (6326)
9	97781090	98266969	CACNA2D1	9	70784013	124924483	Body weight QTL (21260)
9	97781090	98266969	CACNA2D1	9	71763045	98392716	Haptoglobin concentration QTL (9646)
9	97781090	98266969	CACNA2D1	9	71763045	98392716	Diameter of type I muscle fibers QTL (2813)
9	97781090	98266969	CACNA2D1	9	71763045	98392716	Loin muscle area QTL (5710)
9	97781090	98266969	CACNA2D1	9	72937884	123651741	Abdominal fat weight QTL (21259)
9	97781090	98266969	CACNA2D1	9	75874980	98392716	Ear erectness QTL (5649)
9	97781090	98266969	CACNA2D1	9	78028850	102798360	Carcass length QTL (3887)
9	97781090	98266969	CACNA2D1	9	79791108	98882232	Protein accretion rate QTL (5154)
9	97781090	98266969	CACNA2D1	9	81553365	98392716	Immunoglobulin G level QTL (21337)
9	97781090	98266969	CACNA2D1	9	92616427	101917231	Linoleic acid content QTL (15851)
9	97781090	98266969	CACNA2D1	9	93987072	127372063	Meat color-b QTL (3275)
9	97781090	98266969	CACNA2D1	9	93987072	127372063	Carcass temperature (45 minutes post-mortem) QTL (3310)
9	97781090	98266969	CACNA2D1	9	93987072	101427715	CD4-positive leukocyte percentage QTL (17848)
9	97781090	98266969	CACNA2D1	9	3916128	121889484	Backfat at mid-back QTL (5246)
9	97781090	98266969	CACNA2D1	9	3916128	135987544	backfat above muscle dorsi QTL (5205)
9	97781090	98266969	CACNA2D1	9	6363708	136477060	Muscle moisture percentage QTL (38097)
9	97781090	98266969	CACNA2D1	9	6363708	136477060	Meat color a* QTL (38098)
9	97781090	98266969	CACNA2D1	9	6363708	136477060	Meat color L* QTL (38099)
9	97781090	98266969	CACNA2D1	9	22321929	116015292	Leaf fat weight QTL (21262)
9	97781090	98266969	CACNA2D1	9	36028377	146658993	Melanoma susceptibility QTL (7580)
9	97781090	98266969	CACNA2D1	9	36028377	102210940	pH 40 minutes post mortem (ham) QTL (4000)
9	97781090	98266969	CACNA2D1	9	55804824	119441904	Corpus luteum number QTL (517)
9	97781090	98266969	CACNA2D1	9	55804824	129525933	Backfat at first rib QTL (21261)
9	97781090	98266969	CACNA2D1	9	55902727	120323032	Drip loss QTL (3806)
9	97781090	98266969	CACNA2D1	9	55902727	120323032	Meat color-L QTL (3807)
9	97781090	98266969	CACNA2D1	9	55902727	101427715	Off-flavor score QTL (3812)
9	97781090	98266969	CACNA2D1	9	55902727	120323032	Meat color-L QTL (3817)
9	97781090	98266969	CACNA2D1	9	56294340	131288191	Average backfat thickness QTL (21258)
9	97781090	98266969	CACNA2D1	9	63637080	105735456	Shoulder weight QTL (392)
18	7871532	7970169	MGAM	18	0	50562364	Teat number QTL (24290)
18	7871532	7970169	MGAM	18	0	51539844	Actinobacillus pleuropneumoniae susceptibility QTL (37570)
18	7871532	7970169	MGAM	18	0	48873990	Actinobacillus pleuropneumoniae susceptibility QTL (37572)
18	7871532	7970169	MGAM	18	0	51539844	Actinobacillus pleuropneumoniae susceptibility QTL (37577)
18	7871532	7970169	MGAM	18	0	28080328	Adipocyte diameter QTL (18027)
18	7871532	7970169	MGAM	18	0	28080328	Lymphocyte number QTL (5475)
18	7871532	7970169	MGAM	18	710894	16785994	Total number born alive QTL (7538)
18	7871532	7970169	MGAM	18	710894	9152765	Tetanus antibody titer QTL (12332)
18	7871532	7970169	MGAM	18	977479	52073014	Corpus luteum number QTL (24287)
18	7871532	7970169	MGAM	18	1332927	26125369	Front leg conformation QTL (8930)
18	7871532	7970169	MGAM	18	1332927	39721224	Body weight QTL (5202)
18	7871532	7970169	MGAM	18	2932439	36433338	Abdominal fat weight QTL (21272)
18	7871532	7970169	MGAM	18	3909919	38654883	Calcium level QTL (15082)
18	7871532	7970169	MGAM	18	3909919	39810086	Triglyceride level QTL (15084)
18	7871532	7970169	MGAM	18	3909919	39810086	Meat color a* QTL (38118)
18	7871532	7970169	MGAM	18	3909919	38654883	Capric acid content QTL (156972)
18	7871532	7970169	MGAM	18	3909919	26658540	Palmitoleic acid content QTL (156973)
18	7871532	7970169	MGAM	18	4443090	26125369	Spareribs weight QTL (21433)
18	7871532	7970169	MGAM	18	4443090	28080328	Hind leg conformation QTL (17645)
18	7871532	7970169	MGAM	18	4443090	26125369	pH 24 hr post-mortem (loin) QTL (3300)
18	7871532	7970169	MGAM	18	4443090	26125369	Backfat at last rib QTL (3301)
18	7871532	7970169	MGAM	18	4443090	26125369	Backfat at tenth rib QTL (3302)
18	7871532	7970169	MGAM	18	4443090	26125369	Spareribs weight QTL (3303)
18	7871532	7970169	MGAM	18	4443090	26125369	Loin eye area linear QTL (3660)
18	7871532	7970169	MGAM	18	4443090	26125369	Backfat linear at tenth rib QTL (3661)
18	7871532	7970169	MGAM	18	4443090	23370653	Linoleic acid content QTL (15880)
18	7871532	7970169	MGAM	18	4443090	21149108	Palmitic acid content QTL (15881)
18	7871532	7970169	MGAM	18	4443090	23370653	Linoleic acid content QTL (15882)
18	7871532	7970169	MGAM	18	4443090	28080328	Drip loss QTL (220)
18	7871532	7970169	MGAM	18	5065122	37766265	Body weight QTL (21273)
18	7871532	7970169	MGAM	18	6486911	20082766	Dressing percentage QTL (1197)
18	7871532	7970169	MGAM	18	6486911	20082766	Lean meat percentage QTL (1198)
18	7871532	7970169	MGAM	18	6486911	28080328	Fat-cuts percentage QTL (1199)
18	7871532	7970169	MGAM	18	7020082	28080328	Backfat at last rib QTL (16843)
18	7871532	7970169	MGAM	18	7020082	28080328	Subcutanous fat area QTL (18009)
18	7871532	7970169	MGAM	18	7197805	38654883	Fat protein content QTL (18015)
7	115535697	115554570	SERPINA6	7	115537889	115537893	Cortisol level QTL (66292)
7	115535697	115554570	SERPINA6	7	115537889	115537893	Adrenal gland weight QTL (66293)
7	115535697	115554570	SERPINA6	7	115537889	115537893	Cortisol level QTL (66294)
7	115535697	115554570	SERPINA6	7	115541715	115541719	Cortisol level QTL (66289)
7	115535697	115554570	SERPINA6	7	115541715	115541719	Adrenal gland weight QTL (66290)
7	115535697	115554570	SERPINA6	7	115541886	115541890	Cortisol level QTL (66288)
7	115535697	115554570	SERPINA6	7	115549847	115549851	Cortisol level QTL (66287)
7	115535697	115554570	SERPINA6	7	115433692	115550104	Average backfat thickness QTL (2914)
7	115535697	115554570	SERPINA6	7	69924537	121068012	Myristic acid content QTL (156939)
7	115535697	115554570	SERPINA6	7	79315069	119438250	Leaf fat weight QTL (3881)
7	115535697	115554570	SERPINA6	7	81022438	121068012	Cortisol level QTL (482)
7	115535697	115554570	SERPINA6	7	81022438	121068012	Cortisol level QTL (483)
7	115535697	115554570	SERPINA6	7	81022438	121068012	Potassium level QTL (15072)
7	115535697	115554570	SERPINA6	7	81022438	121068012	uterine horn length QTL (10618)
7	115535697	115554570	SERPINA6	7	104692787	121068012	Body weight linear QTL (3653)
7	115535697	115554570	SERPINA6	7	104692787	121068012	Percentage type IIa fibers QTL (7029)
7	115535697	115554570	SERPINA6	7	104692787	121068012	Drip loss QTL (7659)
7	115535697	115554570	SERPINA6	7	104692787	121068012	Cortisol level variations QTL (484)
7	115535697	115554570	SERPINA6	7	104692787	121068012	Osteochondrosis score QTL (8944)
7	115535697	115554570	SERPINA6	7	109582072	121068012	Time spent feeding QTL (5907)
7	115535697	115554570	SERPINA6	7	2871484	120447150	Shoulder subcutaneous fat thickness QTL (5221)
7	115535697	115554570	SERPINA6	7	36553226	120447150	Shoulder subcutaneous fat thickness QTL (5220)
7	115535697	115554570	SERPINA6	7	37406911	121068012	Linolenic acid content QTL (156940)
7	115535697	115554570	SERPINA6	7	48039166	120214327	Body weight QTL (5197)
7	115535697	115554570	SERPINA6	7	49443865	125910732	Backfat weight QTL (7349)
7	115535697	115554570	SERPINA6	7	49979358	126516072	lean thickness between 3rd and 4th last ribs QTL (7360)
13	207940948	207982938	COL18A1	13	120064878	226806038	Melanoma susceptibility QTL (7581)
13	207940948	207982938	COL18A1	13	153828394	208334518	Body weight QTL (1139)
13	55648528	56017767	CNTN3	13	55887790	55887794	Coping behavior QTL (124546)
13	55648528	56017767	CNTN3	13	55887790	55887794	Coping behavior QTL (125020)
13	55648528	56017767	CNTN3	13	21348231	65255942	Loin muscle area QTL (38067)
13	55648528	56017767	CNTN3	13	28918526	65255942	Body weight (weaning) QTL (21843)
13	55648528	56017767	CNTN3	13	34217733	65255942	Juiciness score QTL (3003)
13	55648528	56017767	CNTN3	13	34217733	65255942	pH 45 minutes post mortem QTL (3073)
13	55648528	56017767	CNTN3	13	34217733	65255942	Inside ham weight QTL (3075)
13	55648528	56017767	CNTN3	13	34217733	65255942	Ham meat weight QTL (3078)
13	55648528	56017767	CNTN3	13	38457098	65255942	Loin muscle depth QTL (5509)
13	55648528	56017767	CNTN3	13	0	193799552	Actinobacillus pleuropneumoniae susceptibility QTL (37578)
13	55648528	56017767	CNTN3	13	0	190771434	Average daily gain QTL (244)
13	55648528	56017767	CNTN3	13	2422494	98111023	Salmonella count in spleen QTL (11578)
13	55648528	56017767	CNTN3	13	2422494	120064878	LDL cholesterol QTL (17725)
13	55648528	56017767	CNTN3	13	2422494	145803881	Nonfunctional nipples QTL (7479)
13	55648528	56017767	CNTN3	13	18168708	112040366	Lactate dehydrogenase level QTL (15118)
13	55648528	56017767	CNTN3	13	21348231	98111023	Loin muscle area QTL (38068)
13	55648528	56017767	CNTN3	13	21348231	153828394	Polyunsaturated fatty acid content QTL (156956)
13	55648528	56017767	CNTN3	13	21348231	183503950	Arachidic acid content QTL (156954)
13	55648528	56017767	CNTN3	13	21348231	153828394	Linoleic acid content QTL (156953)
13	55648528	56017767	CNTN3	13	21348231	75551544	Age at puberty QTL (8824)
13	55648528	56017767	CNTN3	13	21348231	75551544	Corpus luteum number QTL (8826)
13	55648528	56017767	CNTN3	13	21348231	183503950	Triglyceride level QTL (15078)
13	55648528	56017767	CNTN3	13	28918526	98111023	Gadoleic acid content QTL (156955)
13	55648528	56017767	CNTN3	13	28918526	116733948	Shear force QTL (38107)
13	55648528	56017767	CNTN3	13	28918526	172602726	Meat color a* QTL (38109)
13	55648528	56017767	CNTN3	13	41182404	98111023	Loin fat percentage QTL (38069)
13	55648528	56017767	CNTN3	13	41182404	116733948	Muscle moisture percentage QTL (38108)
13	55648528	56017767	CNTN3	13	41182404	153828394	Palmitoleic acid content QTL (156952)
13	55648528	56017767	CNTN3	13	42242246	94174469	Average daily gain QTL (328)
13	55648528	56017767	CNTN3	13	42242246	94174469	Average daily gain QTL (336)
13	55648528	56017767	CNTN3	13	42242246	94174469	Average daily gain QTL (347)
13	55648528	56017767	CNTN3	13	42242246	85998551	Backfat at last rib QTL (16840)
13	55648528	56017767	CNTN3	13	42242246	94174469	skatole, laboratory QTL (4226)
13	55648528	56017767	CNTN3	13	42242246	94174469	androstenone, sensory panel QTL (4227)
13	55648528	56017767	CNTN3	13	42242246	94174469	Backfat weight QTL (1132)
13	55648528	56017767	CNTN3	13	42242246	80245127	Conductivity 45 minutes post-mortem QTL (1147)
13	55648528	56017767	CNTN3	13	46178799	181838485	Corpus luteum number QTL (24285)
13	55648528	56017767	CNTN3	13	47390046	102047576	Intestinal fat weight QTL (21265)
13	55648528	56017767	CNTN3	13	53597688	80245127	CD4-negative, CD8-positive leukocyte percentage QTL (17850)
13	55648528	56017767	CNTN3	13	53597688	80245127	CD4-negative, CD8-negative leukocyte percentage QTL (17851)
13	55648528	56017767	CNTN3	13	53597688	80245127	CD8-positive leukocyte percentage QTL (17852)
13	55648528	56017767	CNTN3	13	53597688	80245127	CD4-positive/CD8-positive leukocyte ratio QTL (17853)
13	55648528	56017767	CNTN3	13	53597688	153828394	Capric acid content QTL (156951)
13	55648528	56017767	CNTN3	13	53597688	106135535	Hemoglobin QTL (5392)
13	55648528	56017767	CNTN3	13	53597688	106135535	Red blood cell count QTL (5398)
13	55648528	56017767	CNTN3	13	53597688	106135535	Red blood cell count QTL (5409)
13	55648528	56017767	CNTN3	13	53597688	106135535	Hematocrit QTL (5421)
13	55648528	56017767	CNTN3	13	53597688	106135535	Basophil number QTL (5491)
13	55648528	56017767	CNTN3	13	53597688	97959617	Nonfunctional nipples QTL (7466)
13	55648528	56017767	CNTN3	13	53597688	120064878	Subcutanous fat area QTL (5720)
9	44201508	44204206	APOA4	9	14783383	55902727	Ear erectness QTL (8902)
9	44201508	44204206	APOA4	9	14783383	48266277	Average backfat thickness QTL (5434)
9	44201508	44204206	APOA4	9	14783383	65301434	Nonfunctional nipples QTL (7462)
9	44201508	44204206	APOA4	9	26825476	48266277	Leaf fat weight QTL (41)
9	44201508	44204206	APOA4	9	36028377	55902727	Muscle fat content QTL (3273)
9	44201508	44204206	APOA4	9	36028377	52965631	Liver weight QTL (1104)
9	44201508	44204206	APOA4	9	36028377	51399180	CSFV antibody level QTL (37543)
9	44201508	44204206	APOA4	9	36028377	64028692	Average daily gain QTL (279)
9	44201508	44204206	APOA4	9	3916128	121889484	Backfat at mid-back QTL (5246)
9	44201508	44204206	APOA4	9	3916128	135987544	backfat above muscle dorsi QTL (5205)
9	44201508	44204206	APOA4	9	3916128	96532555	Backfat at mid-back QTL (5213)
9	44201508	44204206	APOA4	9	6363708	136477060	Muscle moisture percentage QTL (38097)
9	44201508	44204206	APOA4	9	6363708	136477060	Meat color a* QTL (38098)
9	44201508	44204206	APOA4	9	6363708	136477060	Meat color L* QTL (38099)
9	44201508	44204206	APOA4	9	22321929	116015292	Leaf fat weight QTL (21262)
9	44201508	44204206	APOA4	9	36028377	146658993	Melanoma susceptibility QTL (7580)
9	44201508	44204206	APOA4	9	36028377	102210940	pH 40 minutes post mortem (ham) QTL (4000)
9	44201508	44204206	APOA4	9	36028377	75874980	androstenone, laboratory QTL (4210)
9	44201508	44204206	APOA4	9	36028377	68923852	Stearic acid content QTL (156884)
9	44201508	44204206	APOA4	9	40825634	72154658	Palmitoleic acid content QTL (15852)
7	53498966	53519688	MAN2A2	7	53502748	53557073	conA-induced cell proliferation QTL (613)
7	53498966	53519688	MAN2A2	7	53502748	53557073	Average daily gain QTL (7352)
7	53498966	53519688	MAN2A2	7	17228909	57507305	Average daily gain QTL (16852)
7	53498966	53519688	MAN2A2	7	17306517	54402997	Average backfat thickness QTL (3768)
7	53498966	53519688	MAN2A2	7	17306517	64259175	Average backfat thickness QTL (308)
7	53498966	53519688	MAN2A2	7	23437525	54402997	NADP-malate dehydrogenase activity QTL (12775)
7	53498966	53519688	MAN2A2	7	23437525	54402997	NADP-malate dehydrogenase activity QTL (12781)
7	53498966	53519688	MAN2A2	7	23437525	54402997	Adipocyte diameter QTL (12807)
7	53498966	53519688	MAN2A2	7	23437525	54402997	Average daily gain QTL (4142)
7	53498966	53519688	MAN2A2	7	23437525	54402997	Average daily gain QTL (4143)
7	53498966	53519688	MAN2A2	7	23437525	54402997	Average daily gain QTL (4144)
7	53498966	53519688	MAN2A2	7	23437525	54402997	PH for Longissmus dorsi QTL (4145)
7	53498966	53519688	MAN2A2	7	23437525	54402997	pH for Semimembranosus QTL (4146)
7	53498966	53519688	MAN2A2	7	23437525	54402997	Conductivity 45 minutes post-mortem QTL (4147)
7	53498966	53519688	MAN2A2	7	23437525	54402997	Conductivity 45 minutes post-mortem QTL (4148)
7	53498966	53519688	MAN2A2	7	23437525	54402997	Average daily gain QTL (4171)
7	53498966	53519688	MAN2A2	7	23437525	54402997	Average daily gain QTL (4172)
7	53498966	53519688	MAN2A2	7	23437525	54402997	PH for Longissmus dorsi QTL (4180)
7	53498966	53519688	MAN2A2	7	23437525	54402997	PH for Longissmus dorsi QTL (4181)
7	53498966	53519688	MAN2A2	7	23437525	54402997	pH for Semimembranosus QTL (4182)
7	53498966	53519688	MAN2A2	7	23437525	54402997	Conductivity 45 minutes post-mortem QTL (4183)
7	53498966	53519688	MAN2A2	7	23437525	54402997	Conductivity 45 minutes post-mortem QTL (4184)
7	53498966	53519688	MAN2A2	7	23437525	54402997	Carcass weight (hot) QTL (4185)
7	53498966	53519688	MAN2A2	7	23437525	54402997	pH for Semimembranosus QTL (4186)
7	53498966	53519688	MAN2A2	7	23437525	54402997	Conductivity 45 minutes post-mortem QTL (4187)
7	53498966	53519688	MAN2A2	7	23437525	54402997	Conductivity 45 minutes post-mortem QTL (4188)
7	53498966	53519688	MAN2A2	7	23437525	61542906	Backfat at last lumbar QTL (2945)
7	53498966	53519688	MAN2A2	7	23437525	54402997	Average daily gain QTL (5943)
7	53498966	53519688	MAN2A2	7	23437525	54402997	Average daily gain QTL (5945)
7	53498966	53519688	MAN2A2	7	23437525	54402997	Body weight QTL (5946)
7	53498966	53519688	MAN2A2	7	23437525	54402997	Average backfat thickness QTL (312)
7	53498966	53519688	MAN2A2	7	23437525	61542906	Average backfat thickness QTL (365)
7	53498966	53519688	MAN2A2	7	23437525	63250275	Loin muscle depth QTL (366)
7	53498966	53519688	MAN2A2	7	23437525	58438598	Carcass length QTL (11)
7	53498966	53519688	MAN2A2	7	23437525	64026352	Backfat at last rib QTL (28)
7	53498966	53519688	MAN2A2	7	23437525	56964051	Average backfat thickness QTL (36)
7	53498966	53519688	MAN2A2	7	23437525	54402997	Smell intensity - fat QTL (166)
7	53498966	53519688	MAN2A2	7	23437525	54402997	Meat color-a QTL (295)
7	53498966	53519688	MAN2A2	7	25532933	58438598	Backfat at first rib QTL (20)
7	53498966	53519688	MAN2A2	7	25532933	54402997	Backfat at tenth rib QTL (24)
7	53498966	53519688	MAN2A2	7	25532933	56964051	Leaf fat weight QTL (39)
7	53498966	53519688	MAN2A2	7	34380211	58438598	Leaf fat weight QTL (3880)
7	53498966	53519688	MAN2A2	7	34457818	54402997	Fat protein content QTL (18012)
7	53498966	53519688	MAN2A2	7	34457818	54402997	NADP-malate dehydrogenase activity QTL (18017)
7	53498966	53519688	MAN2A2	7	34457818	54402997	Adipocyte diameter QTL (18023)
7	53498966	53519688	MAN2A2	7	34457818	54402997	Adipocyte diameter QTL (18031)
7	53498966	53519688	MAN2A2	7	36630834	57740128	Backfat at mid-back QTL (5211)
7	53498966	53519688	MAN2A2	7	37406911	54402997	Average backfat thickness QTL (207)
7	53498966	53519688	MAN2A2	7	37406911	54402997	Average backfat thickness QTL (208)
7	53498966	53519688	MAN2A2	7	37406911	54402997	Average backfat thickness QTL (209)
7	53498966	53519688	MAN2A2	7	37406911	54402997	Average backfat thickness QTL (210)
7	53498966	53519688	MAN2A2	7	37406911	54402997	Average backfat thickness QTL (211)
7	53498966	53519688	MAN2A2	7	37406911	54402997	Fat androstenone level QTL (601)
7	53498966	53519688	MAN2A2	7	37406911	54402997	Fat androstenone level QTL (602)
7	53498966	53519688	MAN2A2	7	37406911	54402997	Fat androstenone level QTL (603)
7	53498966	53519688	MAN2A2	7	37406911	54402997	Fat androstenone level QTL (604)
7	53498966	53519688	MAN2A2	7	37406911	54402997	Fat androstenone level QTL (605)
7	53498966	53519688	MAN2A2	7	37406911	58438598	Carcass length QTL (3254)
7	53498966	53519688	MAN2A2	7	37406911	58438598	Dressing percentage QTL (3255)
7	53498966	53519688	MAN2A2	7	37406911	54402997	Body weight QTL (3139)
7	53498966	53519688	MAN2A2	7	37406911	54402997	Body weight (weaning) QTL (3140)
7	53498966	53519688	MAN2A2	7	37406911	54402997	Trimmed wholesale product / live weight QTL (3141)
7	53498966	53519688	MAN2A2	7	37406911	54402997	Trimmed wholesale product / live weight QTL (3142)
7	53498966	53519688	MAN2A2	7	37406911	54402997	Average daily gain QTL (3143)
7	53498966	53519688	MAN2A2	7	37406911	54402997	Average daily gain QTL (3144)
7	53498966	53519688	MAN2A2	7	37406911	54402997	Average backfat thickness QTL (3146)
7	53498966	53519688	MAN2A2	7	37406911	54402997	Ham weight QTL (3160)
7	53498966	53519688	MAN2A2	7	37406911	54402997	Shoulder weight QTL (3161)
7	53498966	53519688	MAN2A2	7	37406911	54402997	Backfat weight QTL (3162)
7	53498966	53519688	MAN2A2	7	37406911	54402997	Feet weight QTL (3163)
7	53498966	53519688	MAN2A2	7	37406911	54402997	Belly weight QTL (3164)
7	53498966	53519688	MAN2A2	7	37406911	54402997	Backfat at last lumbar QTL (3165)
7	53498966	53519688	MAN2A2	7	37406911	54402997	Backfat thickness between 3rd and 4th rib QTL (3166)
7	53498966	53519688	MAN2A2	7	37406911	54402997	Lean meat percentage QTL (3167)
7	53498966	53519688	MAN2A2	7	38803850	54325390	Average backfat thickness QTL (803)
7	53498966	53519688	MAN2A2	7	39890357	60456398	Subcutanous fat area QTL (18006)
7	53498966	53519688	MAN2A2	7	40356004	63638314	Body weight QTL (187)
7	53498966	53519688	MAN2A2	7	41132081	56653621	Loin and ham percentage in carcass QTL (388)
7	53498966	53519688	MAN2A2	7	41985765	54402997	Creatine kinase level QTL (1056)
7	53498966	53519688	MAN2A2	7	42272914	54201217	uterine horn length QTL (18385)
7	53498966	53519688	MAN2A2	7	42684235	54325390	Estimated carcass lean content QTL (389)
7	53498966	53519688	MAN2A2	7	44236389	56653621	Backfat weight QTL (415)
7	53498966	53519688	MAN2A2	7	44236389	62086160	Belly weight QTL (417)
7	53498966	53519688	MAN2A2	7	44236389	56653621	Backfat thickness between 3rd and 4th rib QTL (419)
7	53498966	53519688	MAN2A2	7	44236389	58438598	Backfat at mid-back QTL (282)
7	53498966	53519688	MAN2A2	7	44236389	54402997	Backfat at last rib QTL (3761)
7	53498966	53519688	MAN2A2	7	44546819	64259175	Ear erectness QTL (5653)
7	53498966	53519688	MAN2A2	7	44702035	56187974	Shoulder subcutaneous fat thickness QTL (5252)
7	53498966	53519688	MAN2A2	7	44779642	61310083	Backfat at last rib QTL (16837)
7	53498966	53519688	MAN2A2	7	44779642	56964051	Backfat at first rib QTL (512)
7	53498966	53519688	MAN2A2	7	44779642	56964051	Backfat at last rib QTL (513)
7	53498966	53519688	MAN2A2	7	44779642	56964051	Backfat at last lumbar QTL (514)
7	53498966	53519688	MAN2A2	7	45012466	54402997	Carcass weight (cold) QTL (12766)
7	53498966	53519688	MAN2A2	7	45012466	54402997	Shoulder external fat weight QTL (12768)
7	53498966	53519688	MAN2A2	7	45012466	54402997	backfat above muscle dorsi QTL (12769)
7	53498966	53519688	MAN2A2	7	45012466	54402997	Backfat at tenth rib QTL (12770)
7	53498966	53519688	MAN2A2	7	45012466	54402997	Average backfat thickness QTL (12772)
7	53498966	53519688	MAN2A2	7	45012466	54402997	NADP-malate dehydrogenase activity QTL (12780)
7	53498966	53519688	MAN2A2	7	45012466	54402997	NADP-malate dehydrogenase activity QTL (12782)
7	53498966	53519688	MAN2A2	7	45012466	54402997	NADPH-generating enzyme activity QTL (12784)
7	53498966	53519688	MAN2A2	7	45012466	54402997	Adipocyte diameter QTL (12806)
7	53498966	53519688	MAN2A2	7	45012466	54402997	Adipocyte diameter QTL (12811)
7	53498966	53519688	MAN2A2	7	45012466	54402997	Adipocyte diameter QTL (12821)
7	53498966	53519688	MAN2A2	7	45012466	54402997	Adipocyte diameter QTL (12824)
7	53498966	53519688	MAN2A2	7	45012466	54402997	Adipocyte diameter QTL (12829)
7	53498966	53519688	MAN2A2	7	45012466	54402997	Adipocyte diameter QTL (12832)
7	53498966	53519688	MAN2A2	7	45012466	54402997	Adipocyte diameter QTL (12838)
7	53498966	53519688	MAN2A2	7	45012466	54402997	Adipocyte diameter QTL (12843)
7	53498966	53519688	MAN2A2	7	45012466	64259175	Hind leg conformation QTL (8935)
7	53498966	53519688	MAN2A2	7	45012466	64259175	Physis score QTL (8949)
7	53498966	53519688	MAN2A2	7	45012466	56964051	Palmitoleic acid content QTL (9572)
7	53498966	53519688	MAN2A2	7	45012466	54402997	Head weight QTL (1047)
7	53498966	53519688	MAN2A2	7	45012466	54402997	Backfat at tenth rib QTL (1049)
7	53498966	53519688	MAN2A2	7	45012466	54402997	Abdominal fat weight QTL (1050)
7	53498966	53519688	MAN2A2	7	45012466	54402997	Average backfat thickness QTL (1051)
7	53498966	53519688	MAN2A2	7	45012466	54402997	Shoulder subcutaneous fat thickness QTL (1052)
7	53498966	53519688	MAN2A2	7	45012466	54402997	Loin muscle area QTL (1053)
7	53498966	53519688	MAN2A2	7	45012466	54402997	Backfat at last rib QTL (1054)
7	53498966	53519688	MAN2A2	7	45012466	61310083	Backfat weight QTL (1059)
7	53498966	53519688	MAN2A2	7	45012466	54402997	Fat-cuts percentage QTL (1060)
7	53498966	53519688	MAN2A2	7	45012466	54402997	Backfat at last rib QTL (1061)
7	53498966	53519688	MAN2A2	7	45012466	54402997	Carcass length QTL (1066)
7	53498966	53519688	MAN2A2	7	45012466	54402997	Loin and neck meat weight QTL (1071)
7	53498966	53519688	MAN2A2	7	45012466	54402997	Ham weight QTL (1073)
7	53498966	53519688	MAN2A2	7	45012466	54402997	Ham weight QTL (1074)
7	53498966	53519688	MAN2A2	7	45012466	54402997	Body weight QTL (1076)
7	53498966	53519688	MAN2A2	7	45012466	54402997	Heart weight QTL (1077)
7	53498966	53519688	MAN2A2	7	45012466	54402997	Shoulder external fat weight QTL (1078)
7	53498966	53519688	MAN2A2	7	45012466	54402997	Carcass weight (cold) QTL (1080)
7	53498966	53519688	MAN2A2	7	45012466	54402997	Average backfat thickness QTL (802)
7	53498966	53519688	MAN2A2	7	45012466	54402997	Loin muscle area QTL (820)
7	53498966	53519688	MAN2A2	7	45012466	54402997	Loin and neck meat weight QTL (821)
7	53498966	53519688	MAN2A2	7	45012466	64259175	androstenone, laboratory QTL (4209)
7	53498966	53519688	MAN2A2	7	45012466	54402997	Head weight QTL (1258)
7	53498966	53519688	MAN2A2	7	45012466	54402997	Carcass length QTL (1259)
7	53498966	53519688	MAN2A2	7	45710935	56964051	Body weight QTL (188)
7	53498966	53519688	MAN2A2	7	45710935	56964051	Body weight QTL (189)
7	53498966	53519688	MAN2A2	7	45710935	56964051	Body weight QTL (190)
7	53498966	53519688	MAN2A2	7	45710935	56964051	Average daily gain QTL (191)
7	53498966	53519688	MAN2A2	7	45788543	55101467	Percentage of backfat and leaf fat in carcass QTL (418)
7	53498966	53519688	MAN2A2	7	46564620	66742622	Loin muscle depth QTL (390)
7	53498966	53519688	MAN2A2	7	46564620	57429698	Backfat at last rib QTL (420)
7	53498966	53519688	MAN2A2	7	46952658	58438598	Spareribs weight QTL (21383)
7	53498966	53519688	MAN2A2	7	46952658	58438598	Dressing percentage QTL (21384)
7	53498966	53519688	MAN2A2	7	46952658	58438598	Carcass length QTL (21385)
7	53498966	53519688	MAN2A2	7	46952658	58438598	Loin muscle area QTL (21386)
7	53498966	53519688	MAN2A2	7	46952658	58438598	Ham weight QTL (21387)
7	53498966	53519688	MAN2A2	7	46952658	54402997	Average daily gain QTL (3834)
7	53498966	53519688	MAN2A2	7	46952658	54402997	Average backfat thickness QTL (3837)
7	53498966	53519688	MAN2A2	7	47340697	63638314	Shoulder weight QTL (387)
7	53498966	53519688	MAN2A2	7	47340697	54325390	Leaf fat weight QTL (416)
7	53498966	53519688	MAN2A2	7	47340697	53549313	Feet weight QTL (437)
7	53498966	53519688	MAN2A2	7	47728735	54402997	Average backfat thickness QTL (353)
7	53498966	53519688	MAN2A2	7	47728735	66121760	Backfat at last rib QTL (17802)
7	53498966	53519688	MAN2A2	7	47728735	63715921	Ear weight QTL (8864)
7	53498966	53519688	MAN2A2	7	47728735	63715921	Ear weight QTL (8865)
7	53498966	53519688	MAN2A2	7	47728735	63715921	Ear area QTL (8866)
7	53498966	53519688	MAN2A2	7	47728735	63715921	Ear area QTL (8867)
7	53498966	53519688	MAN2A2	7	47728735	63715921	Ear erectness QTL (8868)
7	53498966	53519688	MAN2A2	7	48116774	54325390	Head weight QTL (436)
7	53498966	53519688	MAN2A2	7	0	104770395	Average daily gain QTL (3756)
7	53498966	53519688	MAN2A2	7	0	104770395	Average backfat thickness QTL (3760)
7	53498966	53519688	MAN2A2	7	0	104770395	Backfat at last rib QTL (3762)
7	53498966	53519688	MAN2A2	7	0	104770395	Loin muscle depth QTL (3763)
7	53498966	53519688	MAN2A2	7	0	104770395	Loin muscle area QTL (3765)
7	53498966	53519688	MAN2A2	7	0	104770395	Average daily gain QTL (3766)
7	53498966	53519688	MAN2A2	7	0	104770395	Average daily gain QTL (3767)
7	53498966	53519688	MAN2A2	7	0	104770395	Lean meat percentage QTL (3769)
7	53498966	53519688	MAN2A2	7	0	104770395	Average daily gain QTL (3770)
7	53498966	53519688	MAN2A2	7	2871484	120447150	Shoulder subcutaneous fat thickness QTL (5221)
7	53498966	53519688	MAN2A2	7	8459239	109582072	Loin muscle area QTL (38092)
7	53498966	53519688	MAN2A2	7	8459239	69924537	Meat color a* QTL (38094)
7	53498966	53519688	MAN2A2	7	10321824	72718414	Corpus luteum number QTL (24284)
7	53498966	53519688	MAN2A2	7	17306517	109582072	Loin fat percentage QTL (38055)
7	53498966	53519688	MAN2A2	7	17306517	69924537	Carcass weight (hot) QTL (3)
7	53498966	53519688	MAN2A2	7	17461732	99337856	Teat number QTL (5257)
7	53498966	53519688	MAN2A2	7	22506233	108650780	Body weight QTL (5236)
7	53498966	53519688	MAN2A2	7	23437525	79315069	Carcass length QTL (5700)
7	53498966	53519688	MAN2A2	7	25532933	104692787	Backfat at last lumbar QTL (60)
7	53498966	53519688	MAN2A2	7	34768249	73339276	backfat above muscle dorsi QTL (5204)
7	53498966	53519688	MAN2A2	7	36553226	120447150	Shoulder subcutaneous fat thickness QTL (5220)
7	53498966	53519688	MAN2A2	7	36863657	68449991	Backfat at mid-back QTL (5212)
7	53498966	53519688	MAN2A2	7	37406911	69924537	Margaric acid content QTL (156872)
7	53498966	53519688	MAN2A2	7	37406911	109582072	Linoleic acid content QTL (156874)
7	53498966	53519688	MAN2A2	7	37406911	121068012	Linolenic acid content QTL (156940)
7	53498966	53519688	MAN2A2	7	37406911	109582072	Polyunsaturated fatty acid content QTL (156941)
7	53498966	53519688	MAN2A2	7	41908158	74503392	Ham weight QTL (386)
7	53498966	53519688	MAN2A2	7	43770742	79237461	backfat above muscle dorsi QTL (5239)
7	53498966	53519688	MAN2A2	7	44236389	104692787	Average backfat thickness QTL (59)
7	53498966	53519688	MAN2A2	7	44236389	68061952	Meat color-L QTL (298)
7	53498966	53519688	MAN2A2	7	45012466	69924537	Bicarbonate level QTL (6331)
7	53498966	53519688	MAN2A2	7	45012466	69924537	Carbon dioxide level QTL (6334)
7	53498966	53519688	MAN2A2	7	45012466	69924537	Base excess QTL (6337)
7	53498966	53519688	MAN2A2	7	45012466	69924537	Alkaline phosphatase activity QTL (6346)
7	53498966	53519688	MAN2A2	7	45012466	69924537	Alkaline phosphatase activity QTL (6351)
7	53498966	53519688	MAN2A2	7	45012466	69924537	Creatinine level QTL (6371)
7	53498966	53519688	MAN2A2	7	45012466	69924537	Potassium level QTL (6379)
7	53498966	53519688	MAN2A2	7	45012466	69924537	Hemoglobin QTL (5389)
7	53498966	53519688	MAN2A2	7	45012466	69924537	Red blood cell count QTL (5397)
7	53498966	53519688	MAN2A2	7	45012466	69924537	Hematocrit QTL (5412)
7	53498966	53519688	MAN2A2	7	45012466	69924537	Mean corpuscular hemoglobin content QTL (5426)
7	53498966	53519688	MAN2A2	7	45090073	109582072	Muscle moisture percentage QTL (38093)
7	53498966	53519688	MAN2A2	7	45090073	77142053	Oleic acid content QTL (156873)
7	53498966	53519688	MAN2A2	7	45090073	81022438	Monounsaturated fatty acid content QTL (156875)
7	53498966	53519688	MAN2A2	7	45090073	81022438	Carcass length QTL (29698)
7	53498966	53519688	MAN2A2	7	45710935	72019945	C3c concentration QTL (9623)
7	53498966	53519688	MAN2A2	7	45866150	75900330	Body weight QTL (21243)
7	53498966	53519688	MAN2A2	7	46952658	108262741	Backfat at last rib QTL (62)
7	53498966	53519688	MAN2A2	7	48039166	120214327	Body weight QTL (5197)
7	53498966	53519688	MAN2A2	7	49443865	125910732	Backfat weight QTL (7349)
7	53498966	53519688	MAN2A2	7	49513712	98949817	Lumbar vertebra number QTL (21308)
7	53498966	53519688	MAN2A2	7	49979358	126516072	lean thickness between 3rd and 4th last ribs QTL (7360)
7	114173693	114217102	LGMN	7	69924537	121068012	Myristic acid content QTL (156939)
7	114173693	114217102	LGMN	7	79315069	119438250	Leaf fat weight QTL (3881)
7	114173693	114217102	LGMN	7	81022438	121068012	Cortisol level QTL (482)
7	114173693	114217102	LGMN	7	81022438	121068012	Cortisol level QTL (483)
7	114173693	114217102	LGMN	7	81022438	121068012	Potassium level QTL (15072)
7	114173693	114217102	LGMN	7	81022438	121068012	uterine horn length QTL (10618)
7	114173693	114217102	LGMN	7	104692787	121068012	Body weight linear QTL (3653)
7	114173693	114217102	LGMN	7	104692787	121068012	Percentage type IIa fibers QTL (7029)
7	114173693	114217102	LGMN	7	104692787	121068012	Drip loss QTL (7659)
7	114173693	114217102	LGMN	7	104692787	121068012	Cortisol level variations QTL (484)
7	114173693	114217102	LGMN	7	104692787	121068012	Osteochondrosis score QTL (8944)
7	114173693	114217102	LGMN	7	109582072	121068012	Time spent feeding QTL (5907)
7	114173693	114217102	LGMN	7	2871484	120447150	Shoulder subcutaneous fat thickness QTL (5221)
7	114173693	114217102	LGMN	7	36553226	120447150	Shoulder subcutaneous fat thickness QTL (5220)
7	114173693	114217102	LGMN	7	37406911	121068012	Linolenic acid content QTL (156940)
7	114173693	114217102	LGMN	7	48039166	120214327	Body weight QTL (5197)
7	114173693	114217102	LGMN	7	49443865	125910732	Backfat weight QTL (7349)
7	114173693	114217102	LGMN	7	49979358	126516072	lean thickness between 3rd and 4th last ribs QTL (7360)
14	111182793	111227198	CPN1	14	111183608	111183612	Saturated fatty acid content QTL (134812)
14	111182793	111227198	CPN1	14	111183608	111183612	Stearic acid content QTL (132947)
14	111182793	111227198	CPN1	14	111183608	111183612	Monounsaturated fatty acid content QTL (134266)
14	111182793	111227198	CPN1	14	111183608	111183612	Oleic acid content QTL (133686)
14	111182793	111227198	CPN1	14	111183608	111183612	Palmitic acid content QTL (131675)
14	111182793	111227198	CPN1	14	111183608	111183612	Palmitoleic acid content QTL (132434)
14	111182793	111227198	CPN1	14	111187196	111187200	Palmitoleic acid content QTL (132418)
14	111182793	111227198	CPN1	14	111187196	111187200	Palmitic acid content QTL (131580)
14	111182793	111227198	CPN1	14	111187196	111187200	Oleic acid content QTL (133657)
14	111182793	111227198	CPN1	14	111187196	111187200	Monounsaturated fatty acid content QTL (134230)
14	111182793	111227198	CPN1	14	111187196	111187200	Stearic acid content QTL (132892)
14	111182793	111227198	CPN1	14	111187196	111187200	Saturated fatty acid content QTL (134725)
14	111182793	111227198	CPN1	14	111187831	111187835	Saturated fatty acid content QTL (134676)
14	111182793	111227198	CPN1	14	111187831	111187835	Stearic acid content QTL (132852)
14	111182793	111227198	CPN1	14	111187831	111187835	Monounsaturated fatty acid content QTL (134106)
14	111182793	111227198	CPN1	14	111187831	111187835	Oleic acid content QTL (133528)
14	111182793	111227198	CPN1	14	111187831	111187835	Palmitoleic acid content QTL (132194)
14	111182793	111227198	CPN1	14	111187831	111187835	Palmitic acid content QTL (131516)
[truncated: 1,934 more rows]
