# Supplementary material for: Metabolite and Proteomic Profiling of Serum Reveals the Differences in Molecular Immunity between Min and Large White Pig Breeds
Source: Int J Mol Sci. 2023 Mar 21;24(6):5924. doi: 10.3390/ijms24065924 (PMC10056118; doi:10.3390/ijms24065924)
Supplement: Supplementary file 1 [file ijms-24-05924-s001.zip › Supplementary Table S3.xlsx]

## Sheet: Sheet1
Ingredient	%
Corn	51.85
Soybean meal	20.7
Secondary Meal	5
Fish meal	3
Whey powder	5
Puffed soybean	10
Fat powder	1
Stone powder	0.6
Calcium hydrogen phosphate	1.3
Salt	0.4
Additives	1
Acidifying agent	0.15
Supplied per kilogram of diet:
Mn	40	mg
Fe	61	mg
Cu	20	mg
Zn	4.94	mg
Se	0.24	mg
VA	5000	IU
VD3	500	IU
VE	20	mg
VK3	1.8	mg
VB1	1.5	mg
VB2	5.05	mg
VB6	4	mg
Nicotinic acid	21.6	mg
Pantothenic acid	2	mg
VB12	4	mg
Folic acid	0.5	mg
